# Supplementary material for: Development of a relationship counselling website to identify and mitigate risk of intimate partner violence in the context of women’s PrEP use
Source: PLOS Digit Health. 2023 Aug 14;2(8):e0000329. doi: 10.1371/journal.pdig.0000329 (PMC10424861; doi:10.1371/journal.pdig.0000329)
Supplement: S2 File — (XLSX) [file pdig.0000329.s002.xlsx]

## Sheet: CHARISMAMobile-BetaTestingGoNoG
Record ID	Event Name	1. Age bracket of participant	2a. Behavior Score	2b. Participant response notes	2c. Functionality notes	3a. Please document the total time (in minutes) that the participant took to complete the HEART	3b. Behavior Score	3c. Participant response notes	3d. Functionality notes	4a. The website will have suggested a specific module, e.g. only partner communication, PrEP disclosure, or IPV. The questions for each of the modules are the same and included below. First document which module was suggested	4b. Behavior Score	4c. Participant response notes	4d. Functionality notes	5a. Behavior Score	5b. Participant response notes	5c. Functionality notes	6a. Behavior Score	6b. Participant response notes	6c. Functionality notes	7a. Participant response notes	8. Is the website interesting to use? Does it use any strategies to make it engaging by presenting its content in an interesting way?	9. Does it allow you to enter information, give you feedback, contain prompts (sharing options, notifications, etc.)?	10. Is the website content (visual information, language, design) made for / appropriate for women like you?	11. Are the videos made for / appropriate for women like you?	12. Are the videos entertaining?	13. How accurately/fast do the website features (functions) and components (buttons/menus) work?	14. How easy is it to learn how to use the website; how clear are the menu labels/icons and instructions?	15. Is moving between screens logical/accurate/appropriate; are all necessary screen links present?	16. Are interactions (taps/swipes/pinches/scrolls) consistent and make sense across all components/screens?	17. Is arrangement and size of buttons/icons/menus/content on the screen appropriate or zoomable if needed?	18. How high is the quality/resolution of graphics used for buttons/icons/menus/content?	19. How good does the website look?	20. Is the website content well written, and relevant to the goal/topic of the site?	21. Is all the information in-line with the purpose of the website; and comprehensive but concise?	22. Is visual explanation of concepts - thorough charts/graphs/images/videos, etc. - clear, logical, correct?	23. Does the website come from a legitimate source (specified in website store description or within the website itself)?	24. Would you recommend this website to people who might benefit from it?	25. How many times do you think you would use this website in the next 12 months?	26. What is your overall star rating of the website?	27. I would feel safe using the website	28. I would be worried about others seeing me use the website	29. I would be worried about others seeing that I have used the website on my own phone	30. I would be worried that other people could see the information I enter into the website	31. This website is likely to increase awareness of the importance of addressing relationship issues that affect PrEP use	32. This website is likely to increase knowledge/understanding of relationship issues that affect PrEP use	33. This website is likely to change attitudes toward improving relationship issues that affect PrEP use	34. This website is likely to increase intentions/motivation to address relationship issues that affect PrEP use	35. Use of this website is likely to encourage further help seeking for relationship issues that affect PrEP use (if it's required)	36. Use of this website is likely improve relationship issues that affect PrEP use
2	Beta	25+	OK	Participant thought that the landing page is attractive she suggested that it should be in point form eg: Is your relationship good or bad. Participant said that it is confusing when talking about relationship status they will think its about HIV status she suggested. participant suggested that do you want to change your relationship.	The page took time to load. difficulty with scrolling up and down on the tablet the video's also took time to load.	15	OK	Participant found the instructions to be very clear. Participant seemed confused about the results of the assessment . Participant suggested that we rephrase the primary sex partner	On the tablet there is no option to go back participant wanted to go back to the relationship quiz to revisit some questions. Scrolling is slow.	Partner Communication	OK	Participant does not understand the results what it means this is not explained in the introduction that they will be results at the end 17 of 54 participant thought it was the number of pages she suggested that the usage of percentages would make it easy to understand.	No issues	OK	Participant liked the video's Nothing the video's are fine. Communication is the best. Participant learnt it is important to apologize if you are wrong and come up with solutions that work for both parties.	It was fine.	OK	Participant would not change anything They give more information and what is happening . Participant liked the video's Nothing. Participant learnt the importance of trusting your partner and having secrets are not healthy in a relationship. This was presented perfectly. Participant feels she would have went to the content video's are more interesting than reading. Participant learnt that all rela…	everything was fine	Participant liked the video's that held her attention more. If they can include information and video's on how to better take care of children and different form of abuse that happens to kids in care of their parents. She found the relationship quiz to be more useful knowing where she stands in her relationship. Learning about the different ways of communication. Nothing challenging. Participant …	Moderately interesting; would engage me for some time (5-10 minutes total)	Very high level of responsiveness through interactive features/feedback	For women like me, with just a few issues	For women like me, with just a few issues	Highly entertaining and fun, would re-watch and / or share with others	Website works overall. Some technical problems need fixing/Slow at times	Easy to learn how to use the website (or has clear instructions)	Usable after some time/effort	Mostly consistent/make sense with small problems	Satisfactory, few problems with selecting/locating/seeing/reading items or with minor screensize problems	Moderate quality graphics and visual design (generally consistent in style)	High level of visual appeal - seamless graphics - consistent and professionally designed	Relevant/ appropriate /coherent	Comprehensive and concise; contains links to more information and resources	Mostly clear/logical/correct with negligible issues	Developed using nationally competitive government or research funding (e.g. South African Department of Health)	Definitely. I would recommend this website to everyone	>50	꙳꙳꙳꙳	Strongly agree	Strongly disagree	Strongly disagree	Strongly disagree	Strongly agree	Strongly agree	Agree	Strongly agree	Strongly agree	Strongly disagree
3	Beta	25+	OK	Participant says she thought of protecting herself and partner as she read the landing page, She thought of healthy relationships, She thought she could get information about relationships and partner ,she says she felt it would help community to know better about relationships.	Took a bit longer to open and landing page responds slowly.	10m 28s	OK	Participant felt that the instructions were not easy but they were understandable, She says the instructions were not difficult but the questions were, as they reflected exactly the challenges women are facing. Questions were easy to understand, she agrees they were clear to understand. Participant says that the quiz helped her to think through about her relationship, it really helped her.	Get started button not visible clearly but she had no issues navigating the heart tool.	Responding to IPV	OK	Participant was not able to understand her results and the interpretation, she later says that she was happy with her results. She says that she would tell others to download the app especially married women, she will tell them to go through the quiz because it is the best. She says it gave her more information about HIV prevention, It is even helpful for adolescents who are starting to be sexual…	The text "take the assessment again", be re-worded as "Take the quiz again", as they would have started with take the quiz. Results be made clear that they are from the quiz and responses you provided.	OK	Participant says that it talks about violence, planning, to know more when dealing with a violent person, She liked the video, the first was so hurtful because of an un-supportive partner, She seemed to not realize that there are 2 different video. She thought it is a continuation of the 1st video, It inspired her to go and get PrEP. Participant says she learnt that her health comes first. She sa…	Participant did not realize the drop down buttons, she says she thinks it says scroll down, Once she realized she could actually press and more content becomes visible, she did that. The PrEP disclosure videos are not on the counselling content page,	OK	Participant says that being abused is not love. It is unhealthy to be abused. Videos were good and nice, she loved the video, It taught her that trust is very important in a relationship, honest and speaking calmly makes the conversation go smooth. Participant says she would like to change the words like futsek.	Took a bit long to load, had to refresh	Participant says that she found the information she was expecting to find like how to protect yourself from HIV, information on how to protect yourself from violence. She says she liked all the information. She says HIV prevention was very helpful to her. The site held her attention, she enjoyed it, she wishes the app could pass so a lot of women can have access. The videos and the quiz that she …	Very interesting, would engage me in repeat use	Basic interactive features	Perfect for women like me, no issues	For women like me, with just a few issues	Highly entertaining and fun, would re-watch and / or share with others	Mostly functional with minor problems	Able to use website immediately; intuitive; simple	Easy to use or missing a link or two	Mostly consistent/make sense with small problems	Mostly clear, able to select/locate/see/read items	High quality/resolution graphics and visual design - mostly proportionate, stylistically consistent	High level of visual appeal - seamless graphics - consistent and professionally designed	Relevant/ appropriate /coherent	Comprehensive and concise; contains links to more information and resources	Perfectly clear/logical/correct	Developed using nationally competitive government or research funding (e.g. South African Department of Health)	Definitely. I would recommend this website to everyone	1950-10-01	꙳꙳꙳ Average	Agree	Disagree	Disagree	Disagree	Agree	Agree	Agree	Agree	Agree	Agree
4	Beta	18-24	NC	Participants did not understand what the homepage is. She seemed to be confused and not knowing what to say about the page. However, she finds the page interesting because it teaches her to communicate better with the partner	There were no functionality issues detected at this stage. She finds the texts to be clear and the font okay.	22	NC	Initially she did not know where to find the quiz. And she participant had no idea about what PrEP is. On partner context she chose option 3 "supportive"yet she has no clue about what PrEP is. She just gave the response for the sake of responding. Traditional values: She found option answers confusing. She took time to give responses. Judging from her body gestures she seemed not to be understand…	She managed to navigate the website without any challenges.	Responding to IPV	OK	The participant understood results on values, partner abuse and control because she manages to interpret them in her own owns. The results on partner support she didn't understand them because she was unable to explain the feedback. Results on partner attitude she didn't understand as well and she couldn't share what was challenging to understand them. The results on HIV prevention readiness she …	There were functionality issues.	RC	The participant learnt that one should not stay with an abusive partner, and you must have a plan in place before you can move out. She is fine with how the information is presented	No functionality issues experienced.	RC	The participant did not know where to get the healthy relationship content until I had to instruct her to look under counselling. The participant exited the healthy relationship page and was unable to go back, after a little assistance she was able to go back. She found the content to be interesting especially having to learn about the different characteristics of an ideal partner. She agreed tha…	There were no functionality issues, and she was able to move from one page to another. Regarding the functionality issues on the videos played, they were some. After she has clicked on the video it didn't play and the system directed her to the different page, though she managed to go back to the page and click it again and it played	The participant agreed that she found the information that she was expecting to find from the page, information about the types of abuse because they help her know what to do if she is in an abusive relationship. What held her attention was the information about the HIV prevention especially about PrEP. The most useful information she found is that when you are HIV positive you need to take your …	Very interesting, would engage me in repeat use	Very high level of responsiveness through interactive features/feedback	Perfect for women like me, no issues	For women like me, with just a few issues	Moderately fun and entertaining, would watch them again	Perfect/timely response; no technical bugs found	Easy to learn how to use the website (or has clear instructions)	Perfectly logical, easy, clear and intuitive screen flow throughout, or offers shortcut	Perfectly consistent and make sense	Mostly clear, able to select/locate/see/read items	High quality/resolution graphics and visual design - mostly proportionate, stylistically consistent	High level of visual appeal - seamless graphics - consistent and professionally designed	Highly relevant, appropriate, coherent	Comprehensive and concise; contains links to more information and resources	Perfectly clear/logical/correct	Developed by small NGO/institution (hospital/center, etc.)	Definitely. I would recommend this website to everyone	2022-03-10	꙳꙳꙳꙳	Agree	Disagree	Neither agree nor disagree	Disagree	Disagree	Agree	Agree	Agree	Agree	Strongly agree
5	Beta	18-24	RC	Looks good, looks fine.	No issues.	16	NC	Did not understand questions on PrEP because she does not know what PrEP is. Does not understand the word primary on the first question. Instead it should be replaced with first.	Struggled a little bit to go back to the questions.	Responding to IPV	NC	The participant stated that the results mean men generally have more power than women. She feels good about being suggested to learn more about the IPV topic because she wants to know more about violence from partners. She stated that she does not understand the word intimate but she understands that partner violence means abuse from partner.	No issues	OK	The participant stated that she thinks the message from this content is that she has to respect other people as much as she respects herself. She stated that people have to respect & love each other and stop all the abuse.	No issues	OK	it is important to choose a partner who is caring and not look at what he has and don't expect him to have expensive things. She would not have gone to the page because she doesn't know how important it is. The participant likes the video because the couple started fighting but they were talking nicely at the end.	No issues	Found information on on IPV helpful as it teaches people to stop violence and stop abusing people in any way. Mobile site held her attention because she learned things that she did not know. The participant thinks the mobile site should be included on Facebook because there are a lot of things there and on You tube so they can see videos.	Very interesting, would engage me in repeat use	Offers a variety of interactive features/feedback	For women like me, with just a few issues	For women like me, with just a few issues	OK, fun enough to entertain me one time	Perfect/timely response; no technical bugs found	Easy to learn how to use the website (or has clear instructions)	Perfectly logical, easy, clear and intuitive screen flow throughout, or offers shortcut	OK with some inconsistencies/confusing elements	Mostly clear, able to select/locate/see/read items	High quality/resolution graphics and visual design - mostly proportionate, stylistically consistent	High level of visual appeal - seamless graphics - consistent and professionally designed	Highly relevant, appropriate, coherent	Comprehensive and concise; contains links to more information and resources	Perfectly clear/logical/correct	Developed by government, university or as above but larger in scale	Definitely. I would recommend this website to everyone	1950-10-01	꙳꙳꙳꙳	Agree	Strongly disagree	Strongly disagree	Agree	Agree	Strongly agree	Strongly agree	Agree	Strongly agree	Agree
6	Beta	25+	NC	Participant had an issue with pronouncing tailored and did not understand what it meant participant had to re-read. Participant thinks the website is about the status of your relationship if it is healthy or not and how you can protect your relationship status.	The home page took sometime to load.	20	OK	Participant thinks the instructions were very clear even though she could not pronounce some of the words.	No issues	Responding to IPV	RC	participant thinks that the instructions were very clear even though she could not pronounce some words like content she read it as contact and could not pronounce confidential. Participant agrees that her ex partner was not supportive Participant would not change anything. Participant feels okay as she has been in an abusive relationship so she understands. Participant feels that you must stay i…	No issues	OK	Participant had issues with pronouncing some words. Participant feels it is important to plan if you are in an abusive relationship in case you need help you know what to do. Violence is a very serious thing, importance of children knowing everything about themselves and you preparing them for in case of emergencies	No issues	OK	Participant learnt that a phone can sometimes make your relationship to fall apart. Participant like the video's. Participant would have gone to this page just to learn more. Participant feels that the video's were good because it shows how different relationships are. Participant learnt the importance of communication in a relationship. Participant would change they way they speak to each other …	No issues	Participant found what she was looking for, she like that it is talking about what people are going through in their relationships. Participant had experienced some of the things in her past relationship she was willing to learn more. Participant feels that she will be more aware of IPV in her next relationship should she experience any. participant thought what other women would find most useful…	Very interesting, would engage me in repeat use	Very high level of responsiveness through interactive features/feedback	For women like me, with just a few issues	For women like me, with just a few issues	Highly entertaining and fun, would re-watch and / or share with others	Perfect/timely response; no technical bugs found	Able to use website immediately; intuitive; simple	Easy to use or missing a link or two	Perfectly consistent and make sense	Mostly clear, able to select/locate/see/read items	High quality/resolution graphics and visual design - mostly proportionate, stylistically consistent	High level of visual appeal - seamless graphics - consistent and professionally designed	Highly relevant, appropriate, coherent	Comprehensive and concise; contains links to more information and resources	Perfectly clear/logical/correct	Developed using nationally competitive government or research funding (e.g. South African Department of Health)	Definitely. I would recommend this website to everyone	2022-03-10	꙳꙳꙳꙳	Agree	Disagree	Disagree	Disagree	Agree	Agree	Agree	Agree	Agree	Agree
7	Beta	25+	OK	Participant thinks it is good, she says she likes the information that she will get from the mobi-site, she says the mobi-site is not difficult to navigate. The text is clear.	none	14	OK	Instructions were clear and understandable, questions were not difficult to understand because she felt they relate to every day issues, She repeated 2 questions and she understood better after. All questions were worded correctly and there is nothing she would change.	Relationship quiz took a bit longer to load, she took a bit long to know where to go next, get started button not very clear and visible, she did not understand how to choose the answer. When changing her answer, she kept on clicking the answer she had chosen and not the new answer. She was very clear on instructions and reading them first.	Partner Communication	OK	Participant feels her results speaks to what she feels, she was confused on the partner attitude to prevention. She says that she thought it means higher score women have partners who are supportive on HIV prevention method.	none	OK	Participant says that she has learnt not to shout at her partner even when he has done things that she does not like. The way one communicates will determine if you will end up angry or resolve issues, She liked the videos because they are educational. Good communication is very important in the relationship, She says she would change the attitude of the female in the first video, the man should …	Participant did not notice the drop-down at first, she noticed after probe and she started going through information.	OK	Participant says she liked both videos, they are a bit similar to the partner communication videos, she says that the key information is communication. She did not see anything to change, videos are fine, She liked the information she received, she says the app teaches her how to empower herself, she only knew about physical abuse, Participant says she would have gone to the page, because she wou…	none	Participant found the information, she liked the healthy and healthy videos. She thinks the app would help a lot of women with their relationship to ensure happiness, most useful was the content. Most useful for other women will be the PrEP content . Nothing was challenging, she says it is very safe because it can be accessed anywhere. Another website will be youtube and facebook.	Very interesting, would engage me in repeat use	Very high level of responsiveness through interactive features/feedback	Perfect for women like me, no issues	Perfect for women like me, no issues	Moderately fun and entertaining, would watch them again	Perfect/timely response; no technical bugs found	Able to use website immediately; intuitive; simple	Perfectly logical, easy, clear and intuitive screen flow throughout, or offers shortcut	Perfectly consistent and make sense	Mostly clear, able to select/locate/see/read items	Very high quality/resolution graphics and visual design - proportionate, stylistically consistent throughout	High level of visual appeal - seamless graphics - consistent and professionally designed	Relevant/ appropriate /coherent	Comprehensive and concise; contains links to more information and resources	Perfectly clear/logical/correct	Developed using nationally competitive government or research funding (e.g. South African Department of Health)	There are many people I would recommend this website to	2022-03-10	꙳꙳꙳꙳	Agree	Disagree	Strongly disagree	Strongly disagree	Agree	Agree	Agree	Agree	Agree	Agree
8	Beta	18-24	OK	Participant feels that the website is helpful for women who are abused in their relationships. Sharing of educational materials. Participant noticed that there where video's on the landing page.	No issues	10	OK	Participant did not have any challenges as all was clear, everything was clear and simple English was used. Participant was a bit uncomfortable with answering the question, "in general my relationship has a lot of tension" as she agreed somewhat to the question, which made her face the reality that she could be having problems in her relationship.	No issues	Partner Communication	OK	Participant thinks the content is about communication the way one should communicate with their partner. Participant feels that she is not in an abusive relationship according to the score or results she got, and she like the idea of the results at the end of the quiz. Participant felt it was well presented and would not change anything.	No issues	OK	Participant learned that it is good to communicate with your partner about everything you do and come up with the final decision together and also keeping promises that one makes. Participant liked the video's and feels that everything was well presented nothing needs to be changed on the video's.	No issues	OK	Messages the participant got was, the importance of knowing the difference between healthy and unhealthy in a relationship, what she likes and dislikes in a relationship. Importance of communication in a relationship and giving your partner attention. Participant thought it was the same video that she had watch due to that it was the same actors.	Participant was unsure where to click to find the healthy relationship content as this is not clearly labelled as this is found under counselling content. eg: each to be marked individually.	Participant feels that since she is in a relationship and she wants to know more on how to keep her relationship healthy. Partner communication was most useful for her. other women can learn to communicate better with their partners. Participant would feel safe using her phone as it has a password which no one knows so that makes it safe for her. Participant reported that she does not use website…	Moderately interesting; would engage me for some time (5-10 minutes total)	Very high level of responsiveness through interactive features/feedback	Acceptable but not specific for women like me. May be inappropriate/unclear/confusing	Acceptable but not specific for women like me. May be inappropriate/unclear/confusing	Moderately fun and entertaining, would watch them again	Perfect/timely response; no technical bugs found	Able to use website immediately; intuitive; simple	Easy to use or missing a link or two	Perfectly consistent and make sense	Professional, simple, clear, orderly, logically organized, device display optimized. Every design component has a purpose	Moderate quality graphics and visual design (generally consistent in style)	Some visual appeal - average, neither pleasant, nor unpleasant	Moderately relevant/ inappropriate /coherent	Minimal or overwhelming	Perfectly clear/logical/correct	Developed using nationally competitive government or research funding (e.g. South African Department of Health)	Definitely. I would recommend this website to everyone	>50	꙳꙳꙳ Average	Agree	Disagree	Disagree	Disagree	Agree	Agree	Strongly agree	Agree	Strongly agree	Agree
9	Beta	25+	OK	Good for yourself and partner. It's very good, you just have to understand how it works.	No issues.	10	OK	All the questions are clear and nothing was challenging.	No issues.	Discussing PrEP Use with Partners	OK	The participant understands that her partner is not abusive and she feels free to tell him anything that she wants.	No issues.	OK	Its about how you should tell your partner about PrEP intake. It also give strategies to disclose PrEP intake depending on the type of person your partner is. Present it differently by saying all the benefits of PrEP. Learned that it is important to be honest to your partner. The lady was honest in the second video & found a good way to disclose PrEP intake. She would change the first video so th…	Video appeared small and could not be zoomed.	OK	Content is talking about the different kinds of abuse. Can present this differently by saying that abuse can also come without violence , give examples of emotional & sexual abuse. Yes, she would have gone to the healthy relationship content page because she has been abused before.	Video did not play due to internet connection issues.	Yes, she found information on the different kinds of abuse as she had hoped for. She liked that the information emphasizes that women should value themselves and not to tolerate abusive partners. Yes, it held her attention because there was a lot of informative information. She likes the site and thinks its good. PrEP was most useful to her because she did not know about it, she was hearing it fo…	Very interesting, would engage me in repeat use	Offers a variety of interactive features/feedback	Perfect for women like me, no issues	For women like me, with just a few issues	Moderately fun and entertaining, would watch them again	Some functions work, but slow or contains major technical problems	Able to use website immediately; intuitive; simple	Easy to use or missing a link or two	Perfectly consistent and make sense	Professional, simple, clear, orderly, logically organized, device display optimized. Every design component has a purpose	Moderate quality graphics and visual design (generally consistent in style)	As above + very attractive, memorable, stands out; use of color enhances website features/menus	Highly relevant, appropriate, coherent	Comprehensive and concise; contains links to more information and resources	Perfectly clear/logical/correct	Developed using nationally competitive government or research funding (e.g. South African Department of Health)	There are many people I would recommend this website to	>50	꙳꙳꙳꙳꙳ One of the best websites I've used	Strongly agree	Disagree	Disagree	Disagree	Agree	Strongly agree	Strongly agree	Strongly agree	Strongly agree	Strongly agree
10	Beta	25+	OK	The participants found the homepage to be user friendly, and she felt that the information is well presented. She also mentioned that the page is well designed and attractive.	No functionality issues.	20	RC	According to the participant the instructions were very clear to her. The questions were fine. However, the questions about PrEP were very challenging for her since she is not on PrEP use. Though other questions were straight and forward.	No functionality issues experienced.	Discussing PrEP Use with Partners	OK	The results made her know that her partner is not an abuser, and she is fine where she is. She is fine with how the information is presented.	No functionality issues found.	OK	The participant felt encouraged to have PrEP counselling module recommended to her because it gives out advise on how to safely initiate the use of PrEP in a relationship. She finds the content interesting and useful, and she is happy with how the page is designed. On the videos she liked how the woman was honest to her partner about using PrEP. And she learnt that as a person you will never know…	No functionality issues, she was able to navigate the page. However, she was recommended two videos to watch but the other one was a repetition.	OK	She learnt that the content is about education on healthy relationship which is a good content because it helps one to know if you are in a good or bad relationship. And it teaches a lot about the abuse. On the information about the abuse, she suggested that there must be a link where you can click to access more information about the abuse and where to go if you are in an abusive relationship. S…	No functionality issues were experienced.	Participant agreed that she found the information she was hoping to find in a website like this. She was expecting to find the information about PrEP disclosure, healthy relationship, and abusive relationship. She also found the information that held her attention, the video (s), she stated that the videos, headlines, and all the information was useful for her. She stated that information on heal…	Very interesting, would engage me in repeat use	Basic interactive features	For women like me, with just a few issues	Acceptable but not specific for women like me. May be inappropriate/unclear/confusing	Highly entertaining and fun, would re-watch and / or share with others	Perfect/timely response; no technical bugs found	Able to use website immediately; intuitive; simple	Perfectly logical, easy, clear and intuitive screen flow throughout, or offers shortcut	Perfectly consistent and make sense	Professional, simple, clear, orderly, logically organized, device display optimized. Every design component has a purpose	Very high quality/resolution graphics and visual design - proportionate, stylistically consistent throughout	As above + very attractive, memorable, stands out; use of color enhances website features/menus	Highly relevant, appropriate, coherent	Offers a broad range of information, has some gaps or unnecessary detail; or has no links to more information and resources	Mostly clear/logical/correct with negligible issues	Developed by government, university or as above but larger in scale	There are many people I would recommend this website to	2022-03-10	꙳꙳꙳꙳	Agree	Neither agree nor disagree	Disagree	Disagree	Agree	Agree	Agree	Agree	Agree	Agree
11	Beta	18-24	OK	Simple and easy to go through. The language used is understandable as there are no bombastic words.	No issues.	8	OK	Instructions are clear. The participant stated that she found traditional values challenging because she did not agree with most of them.	No issues.	Partner Communication	OK	The participant stated that her results states that she is able to express herself freely and she feels safe in her relationship. She also understands that she along with her partner they need to take PrEP in order to be on the safe side. She stated that she would combine all the scores and make the total out of three hundred and show which questions were answered wrong and which ones were answer…	No issues.	OK	She gets the message that she should feel free to share everything that she wants to share with her partner, and do so with a friendly and a kind tone. She stated that she would replace the videos with scenarios. She stated that she likes the video because it differentiated between the bad and the good relationship and showed her how to handle a conflict in a calm manner. She learned that it is i…	Videos appeared small and could not be zoomed.	OK	The participant stated that she learned that she should be careful about what she does when she is with her partner and that communication is key to a healthy relationship. She stated that she would not have gone to the healthy relationship page because she is unfamiliar with the website. With regards to the video, she stated that it was straightforward adding that, she liked that the man talked …	Videos appeared small and could not be zoomed.	She stated that she was hoping to find information on communication and she liked that it was clear, simple and straightforward. She stated that the mobile website held her attention because she was curious to know what it was all about. She thinks it can help many other girls out there and teach them on how they should talk to their partners. She stated that she would feel safe to use the mobile…	Very interesting, would engage me in repeat use	Very high level of responsiveness through interactive features/feedback	For women like me, with just a few issues	For women like me, with just a few issues	Moderately fun and entertaining, would watch them again	Perfect/timely response; no technical bugs found	Easy to learn how to use the website (or has clear instructions)	Perfectly logical, easy, clear and intuitive screen flow throughout, or offers shortcut	OK with some inconsistencies/confusing elements	Mostly clear, able to select/locate/see/read items	High quality/resolution graphics and visual design - mostly proportionate, stylistically consistent	High level of visual appeal - seamless graphics - consistent and professionally designed	Highly relevant, appropriate, coherent	Comprehensive and concise; contains links to more information and resources	Perfectly clear/logical/correct	Developed by small NGO/institution (hospital/center, etc.)	Definitely. I would recommend this website to everyone	1950-10-01	꙳꙳꙳꙳	Strongly agree	Disagree	Disagree	Strongly disagree	Strongly agree	Strongly agree	Strongly agree	Strongly agree	Strongly agree	Strongly agree
12	Beta	18-24	OK	The participants stated that the information on the homepage is clear and understandable. As she browses through the page, she was attracted to healthy relationship title which makes her want to search more about it. She also liked the picture because it shows that the website represents women.	No functionality issues.	19	OK	The participant was able to start the quiz without being guided. There was nothing difficult for her to understand on the introductory part for the quiz and overall. She only had difficulties answering PrEP questions because she had no idea what PrEP is. She found question 1 [Do you have a primary sex partner-a man you have sex with on a regular basis, or who you consider as your main partner] to…	They were no functionality issues.	Discussing PrEP Use with Partners	RC	The results to her indicated that she is fair when it comes to traditional values, she valued the equality in a relationship and feels that it is important to be equal. She believes that men should not have power over women. The results made her realized that she is not in an abusive relationship. From the results she thinks that her partner is supportive. And learnt that no one can be ready to t…	No functionality issues experienced.	RC	The message that she got from PrEP disclosure content is the education about PrEP and learnt that it is important not to judge anyone who is taking PrEP. From what she has learnt it will make it easy for her to educate others about PrEP. She stated that the content is good because you can understand the information as you are reading it. According to her everything is well presented and clear. Re…	No functionality issues.	RC	The healthy relationship content made her do a quiz self-introspection about her relationship, she shared that is important to know the intentions you have about your relationship. It also taught her to be aware of the kind of abuse she might experience and learn about signs of unhealthy relationship. She stated that it is important for one to be in a relationship where you are trusted, where the…	No functionality issues.	Participant found the information that she was hoping to find, the information on healthy relationship, and the relationship quiz. All this content made her question the intentions about her relationship, to question if the partner is supportive or motivates her. And she also liked information on PrEP . What held her attention as she browsed through the website is the words CHARISMA, she felt tha…	Very interesting, would engage me in repeat use	Offers a variety of interactive features/feedback	Perfect for women like me, no issues	For women like me, with just a few issues	OK, fun enough to entertain me one time	Perfect/timely response; no technical bugs found	Able to use website immediately; intuitive; simple	Perfectly logical, easy, clear and intuitive screen flow throughout, or offers shortcut	Perfectly consistent and make sense	Mostly clear, able to select/locate/see/read items	Moderate quality graphics and visual design (generally consistent in style)	High level of visual appeal - seamless graphics - consistent and professionally designed	Relevant/ appropriate /coherent	Offers a broad range of information, has some gaps or unnecessary detail; or has no links to more information and resources	Mostly clear/logical/correct with negligible issues	Developed by small NGO/institution (hospital/center, etc.)	There are many people I would recommend this website to	2022-03-10	꙳꙳꙳ Average	Agree	Disagree	Disagree	Disagree	Agree	Agree	Neither agree nor disagree	Agree	Agree	Neither agree nor disagree
13	Beta	18-24	OK	The participant stated that the mobile site is clear and attractive. It has a list of things that you can do such as taking the relationship quiz.	The videos on the bottom of the page were just blank.	9	OK	The participant stated that everything was straightforward and she did not experience any difficulties with the questions. She stated that the question about using PrEP with her partner was a little confusing for her because she was not aware that males can use PrEP.	No issues.	Discussing PrEP Use with Partners	OK	The participant stated that at first she did not understand what the numbers meant, but after reading the information that followed, she was able to understand`the meaning of her results. She stated that she would be clear with the results and personalize them to the person taking the relationship quiz and not generalize it to other women.	No issues.	OK	The participant stated that she found out ways to disclose PrEP use if she wants to and ways to keep it a secret if she prefers that too. She stated that the content gives people a chance to think whether it is safe to disclose PrEP use. She stated that she liked the videos as they portray the lives of many women out there. She stated that she learnt that it is important to sit her partner down a…	No issues.	OK	The participant stated that the website talks about the different ways of assessing if one is in a healthy relationship or not. It also gives a small exercise for people to reflect on their relationships. She stated that she likes the second part of the video because the man asked a question in a nice manner which led to tranquility rather than conflict.	No issues.	The participant felt that the information is informative and relevant to young girls. She also found out more about PrEP. She stated that she likes that the website also talks about abuse. She stated that the videos were entertaining and kept her hyped. She stated that the website is suitable for both old and young women. With regards to using the mobile website on her phone, she stated that she …	Moderately interesting; would engage me for some time (5-10 minutes total)	Very high level of responsiveness through interactive features/feedback	Perfect for women like me, no issues	Perfect for women like me, no issues	Moderately fun and entertaining, would watch them again	Perfect/timely response; no technical bugs found	Able to use website immediately; intuitive; simple	Perfectly logical, easy, clear and intuitive screen flow throughout, or offers shortcut	Perfectly consistent and make sense	Mostly clear, able to select/locate/see/read items	Very high quality/resolution graphics and visual design - proportionate, stylistically consistent throughout	As above + very attractive, memorable, stands out; use of color enhances website features/menus	Highly relevant, appropriate, coherent	Comprehensive and concise; contains links to more information and resources	Perfectly clear/logical/correct	Developed by small NGO/institution (hospital/center, etc.)	Definitely. I would recommend this website to everyone	2022-03-10	꙳꙳꙳꙳	Strongly agree	Disagree	Agree	Strongly agree	Strongly agree	Agree	Agree	Agree	Neither agree nor disagree	Agree
14	Beta	18-24	OK	The participant found the message on the homepage attractive and wanted to know more about healthy relationship and PrEP topics.	No functionality issues.	22	OK	She found the instructions to be ok, nothing was challenging for her, and she understood all the questions. However, there was one question that she had to read multiple times to better understand it. For instance, questions 8 under traditional values. she found the disagree part on the statement confusing. She suggested that the question could be reworded this way: ''It is not necessary for wome…	No functionality issues.	Responding to IPV	RC	The results indicated that she does not agree that men should have more say in a relationship than women. She agrees that in a relationship it is important to have your partner's support. The results also indicated that she is ready to use HIV prevention. The participant felt happy that the website recommended her IPV because she will learn more about the importance of communication in a relation…	No functionality issues.	RC	From the content she learnt about different types of abuse because some people may not be aware that they are in an abusive relationship. About the features, she liked the picture because it indicates that the content is about giving out love for those who are in abusive relationships.	No issues.	RC	She learnt about healthy relationships, the importance of communication in a relationship, and the importance of not changing who you are when you are in a relationship. She suggested that the content could add information about unhealthy relationship to balance the healthy relationship. Regarding the videos she learnt that in relationships there is lack of trust, there is insecurities, and abuse…	No issues.	The participant expected to get healthy relationship content and the information was helpful for her because she learnt about what a healthy relationship looks like. She also liked the information on PrEP because she now knows how to prevent herself from getting HIV. The other information that she was anticipating getting is one about pregnancy prevention. The pictures and topics of the website h…	Very interesting, would engage me in repeat use	Very high level of responsiveness through interactive features/feedback	Acceptable but not specific for women like me. May be inappropriate/unclear/confusing	Mostly inappropriate/unclear/confusing	OK, fun enough to entertain me one time	Perfect/timely response; no technical bugs found	Able to use website immediately; intuitive; simple	Perfectly logical, easy, clear and intuitive screen flow throughout, or offers shortcut	Perfectly consistent and make sense	Professional, simple, clear, orderly, logically organized, device display optimized. Every design component has a purpose	High quality/resolution graphics and visual design - mostly proportionate, stylistically consistent	As above + very attractive, memorable, stands out; use of color enhances website features/menus	Highly relevant, appropriate, coherent	Offers a broad range of information, has some gaps or unnecessary detail; or has no links to more information and resources	Perfectly clear/logical/correct	Developed using nationally competitive government or research funding (e.g. South African Department of Health)	There are many people I would recommend this website to	1950-10-01	꙳꙳꙳꙳꙳ One of the best websites I've used	Strongly agree	Strongly disagree	Strongly disagree	Strongly disagree	Strongly agree	Strongly agree	Strongly agree	Strongly agree	Agree	Agree
15	Beta	18-24	OK	The website is very focused on women and it will be helpful to them its about health and psychological health. The introductory text its very catchy and it is in simple English.	The landing page took sometime to load.	10	OK	Participant feels that the instructions were clear and straight forward. Participant thought the result page was about previous study results at first she did not understand the results section. Participant suggested that the text for the HEART assessment results should be bigger and bolder so that one can be able to see them clearly. All questions were clear she understood them.	No issues.	Discussing PrEP Use with Partners	OK	Participant believes that her results reflect that she is in a healthy relationship and she has the support she needs from her partner and that she is open to using HIV prevention methods. Participant would a graph for the HEART results thats what she would do differently.	No issues	OK	Participant would do door to door educating people that is what she would do differently. Participant liked the video's Participant learnt that it is important to disclose and educate your partner on PrEP use to avoid fighting. Participant suggested the use of the english language throughout the video as some people do not understand other languages. Participant had an issue with pronouncing the …	No issues	OK	Participant learnt that it is important to know what kind of partner you want or deserve and try to identify any form of abuse before it turns into something big. Participant would make options where you can tick for the partner characteristics or qualities. Participant liked the video's. Participant feels that the video was good because it showed both sides and how to solve problems. Participant…	No issues.	Participant found what she was looking for. Ways on how to identify abuse in relationships. What held the participants attention was the use of colour's and graphics. The videos created a better understanding. Participant thinks what will be most useful to other women would be characteristics on how to identify your ideal partner. Finding the healthy relationship content was difficult as it was n…	Very interesting, would engage me in repeat use	Offers a variety of interactive features/feedback	Perfect for women like me, no issues	Perfect for women like me, no issues	Highly entertaining and fun, would re-watch and / or share with others	Mostly functional with minor problems	Easy to learn how to use the website (or has clear instructions)	Perfectly logical, easy, clear and intuitive screen flow throughout, or offers shortcut	Mostly consistent/make sense with small problems	Mostly clear, able to select/locate/see/read items	Very high quality/resolution graphics and visual design - proportionate, stylistically consistent throughout	As above + very attractive, memorable, stands out; use of color enhances website features/menus	Highly relevant, appropriate, coherent	Offers a broad range of information, has some gaps or unnecessary detail; or has no links to more information and resources	Perfectly clear/logical/correct	Developed using nationally competitive government or research funding (e.g. South African Department of Health)	Definitely. I would recommend this website to everyone	1950-10-01	꙳꙳꙳꙳	Strongly agree	Strongly disagree	Strongly disagree	Strongly agree	Strongly agree	Strongly agree	Strongly agree	Strongly agree	Strongly agree	Strongly agree
16	Beta	18-24	OK	Participant says that she felt the need to get more information after she landed on the page, she says the page is promising, She saw she would get counselling tailored just for her. She says she would go to number 4 on the list and start there.	Took long to load, internet issues noted.	11	OK	Participant felt very free and motivated, she says the instructions were very clear. Participant says that nothing was challenging. Some questions made her want to get answers from her partner. Participant says there were no questions that were hard to understand. There were two questions that were read multiple times by the participant, she said she understood after. Participant says she would n…	Participant had no issues with seeing the getting started button and knowing where to press.	Discussing PrEP Use with Partners	OK	Participant says what she understood about her results was they support her feelings towards control in relationships, the results are exactly what she feels. Participant says that she would present this information by introducing PrEP to both males and females, she would say they do not need to be scared to disclose their PrEP use and would encourage anyone to go through the questions.	Participant at first did not realise her scores, she was very confused about her results, she did not understand the first part of her results.	OK	Participant says the messages she got were how to protect herself, how to talk about PrEP use. Participant says she would present the information as educational, there are answers for different situations, it is confidential as you answer questions on your own. Participant liked the videos. She says she has learnt to be ready for negative comments when disclosing PrEP use, she learnt to be firm a…	Participant did not realise the drop-downs had more information once clicked, she noticed after she got the instruction to click below.	OK	Messages participant got were, communication and trust are veryu key aspects in a relationship, both parties are equal in the relationship, She would present the information as there are different types of abuse, all abuse are wrong, do not settle for any form of abused as they could lead to the worst. Participant says she would have gone to the next page for the sake of wanting to know if her re…	none	Participant found the information she expected to find, what she found helpful about the information is the summarized information in the videos, she also like the power it had to change one's mindset into looking out and protecting yourself. The site held her attention and the information made her want to know, see and hear more. The most useful was the videos. For other women it will be the vid…	Very interesting, would engage me in repeat use	Very high level of responsiveness through interactive features/feedback	For women like me, with just a few issues	Perfect for women like me, no issues	Highly entertaining and fun, would re-watch and / or share with others	Perfect/timely response; no technical bugs found	Easy to learn how to use the website (or has clear instructions)	Perfectly logical, easy, clear and intuitive screen flow throughout, or offers shortcut	Mostly consistent/make sense with small problems	Mostly clear, able to select/locate/see/read items	Moderate quality graphics and visual design (generally consistent in style)	High level of visual appeal - seamless graphics - consistent and professionally designed	Relevant/ appropriate /coherent	Comprehensive and concise; contains links to more information and resources	Perfectly clear/logical/correct	Developed using nationally competitive government or research funding (e.g. South African Department of Health)	Definitely. I would recommend this website to everyone	1950-10-01	꙳꙳꙳꙳	Strongly agree	Strongly disagree	Disagree	Disagree	Strongly agree	Strongly agree	Agree	Strongly agree	Agree	Strongly agree
17	Beta	18-24	OK	The participant stated that the website looks good and has a lot of information. She stated that it might be a bit confusing at first for people who do not know what PrEP is, but the great thing is that the website has information about PrEP therefore, it will give them an opportunity to learn.	When the participant scrolled down, the website did not scroll down immediately. Instead she had to press several times before she could go down.	7	OK	The participant stated that the instructions were easy to understand, however the questions were too personal for her and she did not expect them to be. She stated that she really had to think hard before answering because she wanted to be honest.	No issues.	Responding to IPV	OK	With regards to her results, she stated that she did not expect such results but she agrees with them. On how she can present this information differently, she stated that she would use a bar graph or a pie chart so that its easy to interpret especially for people who are not good with words. She stated that she feels okay that the website suggested that she learns about Intimate Partner Violence…	No issues.	OK	The participant stated that there is repetition of information on the IPV counselling content especially on "what is a safety plan" and "developing a safety plan". She stated that in safety plan the information is presented in a point form, and in developing a safety plan the same information is repeated but in a paragraph format. She stated that she learned that if she has an abusive partner, it…	The participant wanted to zoom the cycle of violence but the website did not accommodate this.	OK	The participant stated that the content talks about the importance of being in a healthy relationship. However, she was hoping to get the definition of a healthy relationship and she did not find it, and she also does not know whether her relationship falls under the healthy or the unhealthy category. She stated that maybe she could have found the definition of a healthy relationship on the video…	The videos did not play even after multiple attempts to play them.	The participant stated that she liked the information on healthy relationships, PrEP and the different kinds of abuse. She stated that she liked that this information is simple and straightforward. She stated that the mobile site held her attention because it was colorful and some information was depicted which made it easy to understand. On what was most useful to her, she stated that the types …	Very interesting, would engage me in repeat use	No interactive features and/or no feedback	Perfect for women like me, no issues	N/A - could not watch videos	N/A - could not watch videos	Some functions work, but slow or contains major technical problems	Easy to learn how to use the website (or has clear instructions)	Perfectly logical, easy, clear and intuitive screen flow throughout, or offers shortcut	Perfectly consistent and make sense	Bad design, random, unclear, some options difficult to select/locate/see/read	High quality/resolution graphics and visual design - mostly proportionate, stylistically consistent	High level of visual appeal - seamless graphics - consistent and professionally designed	Highly relevant, appropriate, coherent	Comprehensive and concise; contains links to more information and resources	Mostly clear/logical/correct with negligible issues	Developed using nationally competitive government or research funding (e.g. South African Department of Health)	Definitely. I would recommend this website to everyone	2022-03-10	꙳꙳꙳ Average	Agree	Strongly disagree	Strongly disagree	Strongly disagree	Strongly agree	Strongly agree	Strongly agree	Strongly agree	Strongly agree	Strongly agree
18	Beta	18-24	OK	In general, the participant liked the home page, she found the introductory part to be appealing. She said that the information makes one to be aware of what the App is all about, and the kind of information that one should expect from the website.	No functionality issues.	20	OK	The participant felt that the instructions were clear and framed in simple English that can be understood by everyone. She felt that the questions were clear, although they were some questions that she had to read twice to better understand them. For instance, question 8 [a woman should accept her partner's wishes- even when she disagrees- to keep the family together] under traditional values. Sh…	No functionality issues.	Discussing PrEP Use with Partners	OK	The participant had to re-read the results to better understand them. She felt that the quiz questions were more based on men, what men want and their expectations and exclude women. She felt that such questions can be re-worked to accommodate women, overall the results were positive to her, because she believed that it is important to have equality in a relationship, women should be valued in th…	No functionality issues she was able to navigate the page.	OK	She learnt that you can only disclose your PrEP use only if you are in a good relationship because in a bad relationship the partner will think that you are cheating, again PrEP use is one personal decision which you don't have to tell anyone if you don't want to. She learnt that it is important to always use condoms when you are in a relationship even if you are using PrEP. She felt that PrEP wi…	No functionality issues on the content, except videos they couldn't play, an error occurred.	OK	According to the participant the page speaks to the content, it shows joy and laughter. From the content she learnt about healthy and unhealthy relationships and that triggered her mind to introspect her own relationship. She learnt about different types of abuse because in most cases when people think about the abuse, they think only about physical abuse without knowing or considering other type…	No functionality issues except the videos an error occurred.	Yes, topics on healthy and unhealthy relationship, learning about different types of abuse. Though she felt like the healthy relationship page did not include much information about communication and trust which could lead some people to be in an abuse relationship. She found the information about healthy and unhealthy relationship to be useful for her. What she found to be most useful for women …	Moderately interesting; would engage me for some time (5-10 minutes total)	Very high level of responsiveness through interactive features/feedback	Perfect for women like me, no issues	N/A - could not watch videos	N/A - could not watch videos	Perfect/timely response; no technical bugs found	Able to use website immediately; intuitive; simple	Perfectly logical, easy, clear and intuitive screen flow throughout, or offers shortcut	Mostly consistent/make sense with small problems	Mostly clear, able to select/locate/see/read items	Very high quality/resolution graphics and visual design - proportionate, stylistically consistent throughout	As above + very attractive, memorable, stands out; use of color enhances website features/menus	Relevant/ appropriate /coherent	Comprehensive and concise; contains links to more information and resources	Perfectly clear/logical/correct	Developed by government, university or as above but larger in scale	Definitely. I would recommend this website to everyone	1950-10-01	꙳꙳꙳꙳꙳ One of the best websites I've used	Strongly agree	Strongly disagree	Strongly disagree	Strongly disagree	Strongly agree	Strongly agree	Agree	Strongly agree	Strongly agree	Strongly agree
19	Beta	18-24	OK	Participant says that the introduction summarizes the content of the app, it is clear both content on the first and last part. She noticed the video on the landing page. She says the layout is fine for adults, She sauys the list that starts with "About us" can it be made more colourful just like the list with "How CHARISMA works" looks. She said looking at the page she would like to go to About u…	Took long to load, very long, approximately a minute and a half.	8	OK	Participant felt that the instructions highlighted what the quiz was about, It helped her understand what she was about to go through and there was nothing challenging about the instructions. Participant says that there were no questions that were hard for her to understand but she felt that the partner abuse and control section was not relevant to PrEP use. Participant did not repeat any questio…	none	Discussing PrEP Use with Partners	OK	Participant understood her results, she says they were fair, the app analysed her very well and her feelings. She says the results she got corresponds to her feelings. She then says she feels the interpretation of scores should have a range for better understanding of results, she gives the following example, what if one gets a score that is half, how will they know which side they fall under so …	none	OK	Participant liked the videos, she said she was so invested in the video. Participant learnt the effects of telling and not telling partner about PrEP use, she learnt that a partner that has bad behaviour determines whether the woman will carry on taking PrEP, partner's response has a high contribution to women's PrEP use. Participant says she would change the fact that the text that comes after t…	Videos that were duplicated are still on the page, the are now 3 videos, first two says an error has occurred when they are opened even after browser was cleared and refreshed. First male concern statement not complete according to participant, it must state or add have ....have other partners.	OK	Messages received from this were the types and explanations of different types of abuse. She would tell about personal qualities a person can have, different types of abuse, reflect on what kind of relationships they are in. Participant would have gone out of curiosity of how to better her relationship.	Videos did not play.	Participant found the information she hoped to find, she liked the fact that it highlighted the myths and misconceptions she had about PrEP, what she found helpful she now knows that it does not prevent pregnancy and STI. The site held her attention because it had a lot of tabs and that made her eager to go through and know what is under those tabs. Other thoughts were, add more of the visuals or…	Moderately interesting; would engage me for some time (5-10 minutes total)	Basic interactive features	Perfect for women like me, no issues	For women like me, with just a few issues	Moderately fun and entertaining, would watch them again	Website works overall. Some technical problems need fixing/Slow at times	Able to use website immediately; intuitive; simple	Perfectly logical, easy, clear and intuitive screen flow throughout, or offers shortcut	Perfectly consistent and make sense	Mostly clear, able to select/locate/see/read items	Very high quality/resolution graphics and visual design - proportionate, stylistically consistent throughout	High level of visual appeal - seamless graphics - consistent and professionally designed	Highly relevant, appropriate, coherent	Offers a broad range of information, has some gaps or unnecessary detail; or has no links to more information and resources	Perfectly clear/logical/correct	Developed by government, university or as above but larger in scale	There are many people I would recommend this website to	1950-10-01	꙳꙳꙳꙳	Strongly agree	Neither agree nor disagree	Disagree	Agree	Strongly agree	Strongly agree	Strongly agree	Strongly agree	Agree	Strongly agree
20	Beta	18-24	OK	Participant started by reading the about us page as she wanted to know more what CHARISMA was about. She stated that she thinks CHARISMA is about communicating with your partner and having a healthy and safe relationship.	No issues.	15	RC	Participant had an issue with pronouncing the word finances she thought it was fiance and she answered the question based on that. The Participant also read the following question multiple times. (My partner makes most of the decisions about how the household finances are used?) Participant reported that the instructions were very clear. Participant feels that there is some tension in her relatio…	No issues	Discussing PrEP Use with Partners	NC	Participant was confused about the results of the HEART assessment. Participant liked that at the end she got the results as much as she first did not understand them. Participant feels that some words should be changed because some of them can read English but they cannot understand certain words so the use of simple English would be helpful. eg: Finance(Money). Partner attitude to HIV preventio…	No issues	OK	They are giving her advice on how to start a conversation on PrEP use with her partner and the possible questions she should expect from her partner. It is fine participant likes this, she would not change anything. Participant liked the video's. Communication is key talking about things that will help the relationship to be healthy and safe. Participant reported that it is important to be honest…	Video on discussing PrEP use with partner's does not play it had an error message it plays on the main menu under counselling methods.	NC	Communication is important in that, if your partner buys you a phone it does not mean they own your privacy. Participant would not change anything. Participant could not find the healthy relationship content because it is under counselling content if she was on her own it would have been difficult to find it. The video clearly show different types of communication and how to communicate better. B…	No issues	The relationship quiz helps to change the way you think about other things. The website has important content that one needs to know about the future. Learning more about PrEP. PrEP information knowing that there is something for HIV negative people. Some of the questions were tricky and not easy to understand and finding the healthy relationship content was confusing. Participant would feel safe…	Very interesting, would engage me in repeat use	Offers a variety of interactive features/feedback	Perfect for women like me, no issues	Perfect for women like me, no issues	Highly entertaining and fun, would re-watch and / or share with others	Mostly functional with minor problems	Useable after some time/effort	Perfectly logical, easy, clear and intuitive screen flow throughout, or offers shortcut	Mostly consistent/make sense with small problems	Mostly clear, able to select/locate/see/read items	High quality/resolution graphics and visual design - mostly proportionate, stylistically consistent	High level of visual appeal - seamless graphics - consistent and professionally designed	Highly relevant, appropriate, coherent	Offers a broad range of information, has some gaps or unnecessary detail; or has no links to more information and resources	Perfectly clear/logical/correct	Developed using nationally competitive government or research funding (e.g. South African Department of Health)	Definitely. I would recommend this website to everyone	>50	꙳꙳꙳ Average	Strongly agree	Strongly disagree	Strongly disagree	Agree	Strongly agree	Strongly agree	Strongly agree	Agree	Agree	Strongly agree
21	Beta	18-24	OK	Participant thinks the page is educational, content has important messages. She likes the page because it looks very simple and it looks like it is easy to use. Participant did not read well the word tailored, she read it as "twittered".	none	11	OK	The instructions were clear, she liked the fact that the answers did not need explanations, and the questions are relevant to everyday life. A woman should accept her partner's wishes...", participant says she found this question hard to understand. The above mentioned question was read multiple times, she understood after reading again and again. All questions were simple, clear and easy to unde…	none	Discussing PrEP Use with Partners	OK	Participant understood that the way she answered the questions, she was confused about the score and interpretation, she says the summary is confusing, make it simple. Participant would tell the importance of PrEP use, not to allow partner control in relationship, and partner support is a requirement in a relationship.	none	OK	Messages participant got was that PrEP is for her protection only, She received skills on telling a partner about her PrEP use, at the right place and when to tell. She got partners potential reactions and she feels confident in talking about PrEP use as she did not have enough information before, She would present it as PrEP is not ARVs, It is for HIV Negative people looking to stay HIV Negative…	Videos ate not playing, can not navigate to next video.	OK	Messages participant got were that abuse comes in many forms, She said she was mostly awre of physical abuse. She got that communication is very important, communicate and be honest with your feelings, one has to feel safe in their relationship. Participant would explain healthy and unhealthy relationship, have a say in your relationship and let your feelings known, She would also present differe…	Videos did not play	Participant found the information she was hoping to find, she liked the information because it is helpful with relationship and PrEP. It did held her attention, the more she read, the more she got information that she did not know the more the more she kept going. The site will be more helpful to both women and men. The information about PrEP was most useful to participant, especially knowing tha…	Very interesting, would engage me in repeat use	Very high level of responsiveness through interactive features/feedback	Perfect for women like me, no issues	N/A - could not watch videos	N/A - could not watch videos	Perfect/timely response; no technical bugs found	Able to use website immediately; intuitive; simple	Perfectly logical, easy, clear and intuitive screen flow throughout, or offers shortcut	Perfectly consistent and make sense	Professional, simple, clear, orderly, logically organized, device display optimized. Every design component has a purpose	High quality/resolution graphics and visual design - mostly proportionate, stylistically consistent	As above + very attractive, memorable, stands out; use of color enhances website features/menus	Relevant/ appropriate /coherent	Comprehensive and concise; contains links to more information and resources	Perfectly clear/logical/correct	Developed using nationally competitive government or research funding (e.g. South African Department of Health)	Definitely. I would recommend this website to everyone	2022-03-10	꙳꙳꙳꙳	Strongly agree	Disagree	Disagree	Strongly disagree	Strongly agree	Strongly agree	Strongly agree	Strongly agree	Strongly agree	Agree
22	Beta	18-24	OK	Participant thinks that CHARISMA is about counselling. Participant feels that having information about PrEP on the website is helpful because you get more knowledge and most people don't like going to the clinic for education purposes.	No issues	10	OK	Participant pronounced the words intimidate as middle and basis as basic. The instructions made it easy for the participant to understand what she needed to do. A woman cannot refuse to have sex with her husband participant seemed confused as she read the question multiple times. Participant feels that when you are married or someone has paid lobola for you than you have no choice but to do as yo…	No issues	Responding to IPV	NC	Participant seemed confused about the results. Participant feels that there is still a lot she needs to learn. Participant agree's with the results she got they represent what is going on in her relationship. participant feels good as this has taught her things she did not know about. It means a lot as this has opened up her mind. Participant prefers relationship safety because most people would …	Could not zoom the cycle of violence picture.	OK	Violence is still around us men are still over powering women. Participant reported that she did not know that there are many different forms of abuse she has learnt a lot of things.	No issues	NC	Participant could not find the healthy relationship content. Being safe in your relationship and what ever you do one always has a reason for doing it. Participant seemed confused she did not understand the word present she preferred deliver. Participant would not have gone to the healthy relationship content as she did not know about it , the page is not shown clearly because it is under counsel…	Difficulty in finding the healthy relationship content.	Participant liked that she was taught on the challenges that they are facing as women in being able to make ones own decisions. Participant needed to know about these things as they are happening in her relationship. Most useful was the healthy relationship content. The video's would be useful to other women. Clarity on introduction on where to find the video's as this was a challenge on finding …	Very interesting, would engage me in repeat use	Very high level of responsiveness through interactive features/feedback	For women like me, with just a few issues	For women like me, with just a few issues	Highly entertaining and fun, would re-watch and / or share with others	Perfect/timely response; no technical bugs found	Useable after some time/effort	Easy to use or missing a link or two	Mostly consistent/make sense with small problems	Bad design, random, unclear, some options difficult to select/locate/see/read	Very high quality/resolution graphics and visual design - proportionate, stylistically consistent throughout	High level of visual appeal - seamless graphics - consistent and professionally designed	Highly relevant, appropriate, coherent	OK but not comprehensive or concise	Perfectly clear/logical/correct	Developed using nationally competitive government or research funding (e.g. South African Department of Health)	There are many people I would recommend this website to	1950-10-01	꙳꙳꙳꙳꙳ One of the best websites I've used	Strongly agree	Disagree	Strongly agree	Disagree	Strongly agree	Strongly agree	Strongly agree	Agree	Strongly agree	Strongly agree
23	Beta	18-24	OK	Overall, the participant was happy with the home page and the introductory message because she felt that it will attract people to want to look for more information about their relationships.	They were no functionality issues.	20	OK	The participant found the instructions to be easy to understand because it gives clarity about the information that one is expecting to get. There were no questions that she found difficult to understand. Although with some questions she had to read them multiple times to better understand, questions like ''Using PrEP with my partner will help us communicate better'' and ''I worry that PrEP will …	No functionality issues.	Responding to IPV	OK	According to the participant the results made her to know that some men feel that women can't take control over their lives whereas men and women must be equal. She learnt that its important to have a supportive partner. She also learnt that its important for her to think about her health especially preventing herself from HIV. Regarding the results she suggested that more clarity can be provided…	They were no functionality issues.	RC	She was happy with the features integrated, she felt that the features will encourage women to take power to themselves. From the content she learnt that if you are in an abusive relationship, you should not think twice but leave, you don't have to stay because they will never change. In her opinion there is nothing that needs to be changed from the content because everything is clear.	There were no functionality issues.	RC	The features were okay for her. The message that stood out for her is the information on building a healthy relationship. She stated that she would have gone to the page even if I didn't ask her to but only when she is ready to build a healthy relationship. According to her the information is well presented, therefore she wouldn't change anything.	They were no functionality issues on the content, only that the videos couldn't play.	She did find the information she was expecting to find, information on healthy relationship, learning about different types of abuse. The website did hold her attention especially information on PrEP because she thought PrEP is not safe to use. What she found to be most useful is the information on building a healthy relationship. For women she felt that they will benefit about learning to voice …	Very interesting, would engage me in repeat use	Offers a variety of interactive features/feedback	For women like me, with just a few issues	N/A - could not watch videos	N/A - could not watch videos	Website works overall. Some technical problems need fixing/Slow at times	Able to use website immediately; intuitive; simple	Easy to use or missing a link or two	Mostly consistent/make sense with small problems	Mostly clear, able to select/locate/see/read items	High quality/resolution graphics and visual design - mostly proportionate, stylistically consistent	As above + very attractive, memorable, stands out; use of color enhances website features/menus	Relevant/ appropriate /coherent	Comprehensive and concise; contains links to more information and resources	OK but often unclear/confusing/wrong	Developed using nationally competitive government or research funding (e.g. South African Department of Health)	Definitely. I would recommend this website to everyone	2022-03-10	꙳꙳꙳꙳	Strongly agree	Disagree	Disagree	Disagree	Strongly agree	Strongly agree	Strongly agree	Agree	Agree	Agree
24	Beta	18-24	OK	The participant stated that the website looks interesting, it provides a lot of information and gives one the option to select what they want to do.	No issues.	6	OK	The participant stated that she struggled to understand what she would be agreeing to or disagreeing to. She stated that the the content on the relationship quiz would have been much easier to understand if it was in the form of questions and not statements. For example, "I worry that PrEP will affect my sex life" should be "Do you worry that PrEP will affect your sex life?"	No issues.	Discussing PrEP Use with Partners	OK	The participant stated that she did not understand her results at first, but after reading them twice she understood them and she agreed with them. She stated that her results are a true reflection of what she believes in. With regards to how she could present the results differently, she stated that she would be specific and not generalize them for example say" you are part of women who believe …	No issues.	OK	The participant stated that the information from the counselling content gives advice on whether its a good idea to disclose PrEP use depending on the nature of the relationship one has with their partner. She also stated that it helps a person figure out if they are in a healthy or an unhealthy relationship. With regards to the videos, she stated that she likes them and they taught her that she …	Videos did not play at first attempt, the participant had to press multiple times before they could play.	OK	The participant stated that the information she got from this page is information on what constitutes a healthy relationship, and the difference between a healthy and an unhealthy relationship. She stated that she also learnt that a healthy relationship is not just about good looks. She stated that she would not change anything about the content as it is clear and easy to understand. She stated t…	Videos did not play despite the participant clicking on it multiple times.	The participant stated that she was expecting to be asked if she is sexually active. She stated that the mobile site did not hold her attention because she feels that it is designed for older women. When asked about her thoughts of the website, she stated that its is a good site and it teaches a lot, she was not aware of the difference between a healthy and an unhealthy relationship but after goi…	OK, neither interesting nor uninteresting; would engage me for a brief time (< 5 minutes)	No interactive features and/or no feedback	Acceptable but not specific for women like me. May be inappropriate/unclear/confusing	N/A - could not watch videos	OK, fun enough to entertain me one time	Website works overall. Some technical problems need fixing/Slow at times	Useable after a lot of time/effort	Usable after some time/effort	Often inconsistent/confusing	Satisfactory, few problems with selecting/locating/seeing/reading items or with minor screensize problems	Moderate quality graphics and visual design (generally consistent in style)	Little visual appeal - poorly designed, bad use of color, visually boring	Moderately relevant/ inappropriate /coherent	OK but not comprehensive or concise	Mostly clear/logical/correct with negligible issues	Developed using nationally competitive government or research funding (e.g. South African Department of Health)	Definitely. I would recommend this website to everyone	2022-03-10	꙳꙳꙳꙳	Strongly agree	Neither agree nor disagree	Disagree	Strongly agree	Strongly agree	Strongly agree	Strongly agree	Strongly agree	Strongly agree	Agree
25	Beta	18-24	OK	Participant says that she feels the page will educate one about relationships, It will provide counselling and support, It will provide information on do's and don'ts , Information on being in a healthy relationship.	none	24	OK	Participant felt the instructions are clear, she feels even someone who does not know about PrEP can read and understand. No questions were hard to understand. Yes, there were a couple of questions that she read multiple times, once she repeated the questions, they were clear to understand. No questions to be re-worded, they are clear and straight to the point, re-wording might result in change o…	none	Discussing PrEP Use with Partners	OK	Participant says that her results reflects what she thinks. Participant says she would teach about communication, trust, honest and transparency.	none	OK	The messages participant got were skills to tell partner about PrEP use, communication skills on how to tell the partner about PrEP use, she also got skills on whether to tell him by assessing how he will react after being told. Participant says she would talk about PrEP and that it is taken once daily. Participant was very clear on drop-downs containing more information, She also clicked on " Ab…	Videos did not play.	OK	Participant got messages like having a picture of qualities of the partner you want, do not go by looks but more important qualities, She would present the information about unhealthy side of relationships, not only about physical abuse but other abuses learnt, whether your partner paid lobola or not, no one deserves to be abused in a relationship, she would also talk about the different types of…	Videos did not play	She found the information she was hoping to find, she liked the fact that the information is insightful and can even be shared with others, what she found useful was the knowledge of prEP. The site held her attention, it was the design and the information, the introductions lead to wanting to find out more. Participant did not have any more thoughts. The most useful to participant was abuse infor…	Very interesting, would engage me in repeat use	Very high level of responsiveness through interactive features/feedback	Perfect for women like me, no issues	N/A - could not watch videos	N/A - could not watch videos	Perfect/timely response; no technical bugs found	Able to use website immediately; intuitive; simple	Perfectly logical, easy, clear and intuitive screen flow throughout, or offers shortcut	Perfectly consistent and make sense	Professional, simple, clear, orderly, logically organized, device display optimized. Every design component has a purpose	Very high quality/resolution graphics and visual design - proportionate, stylistically consistent throughout	As above + very attractive, memorable, stands out; use of color enhances website features/menus	Highly relevant, appropriate, coherent	Comprehensive and concise; contains links to more information and resources	Perfectly clear/logical/correct	Developed using nationally competitive government or research funding (e.g. South African Department of Health)	Definitely. I would recommend this website to everyone	1950-10-01	꙳꙳꙳꙳꙳ One of the best websites I've used	Strongly agree	Strongly disagree	Strongly disagree	Strongly disagree	Strongly agree	Strongly agree	Strongly agree	Strongly agree	Strongly agree	Strongly agree
26	Beta	18-24	OK	The participant stated that the homepage has enough information to tell her what CHARISMA is all about. She stated that she has confidence that all the questions she has will be answered and she can see that there are sections she can go to if she has a specific problem or question.	The participant swiped to the left but the screen was just stuck.	7	OK	The participant stated that the instructions and the questions were easy to understand. She stated that there was an option to agree or disagree and then another option to chose the extent to with you agree or disagree. She stated that she disagreed a lot with traditional values.	No issues.	Responding to IPV	OK	The participant stated that she understands what her scores mean and that they are a true reflection of her answers. She stated that she would present this information differently by making videos of what is happening in homes where women are abused and those who are not abused and tell the women who took the quiz exactly where they fall between the two. She stated that she feels okay with being …	No issues	OK	The participant stated that she learnt that abuse can come in many different forms, and what people view as normal is actually toxic behaviour. She stated that the content also gives her pointers on what she should do if she finds herself in a dangerous situation. She stated that she would include visuals to make the information more interesting for example videos.	The participant struggled to see the font on the cycle of violence and the website was not zoomable.	OK	The participant stated that she learnt about signs to look out for in a relationship to make sure that you are not a victim of violence. She stated that it aims to teaches young women about the things they should be aware of when they are in a relationship like the different types of abuse. She stated that she would have gone to the healthy relationship page even if the interviewer did not ask he…	Videos did not play.	The participant stated that she went onto the site expecting to find information on relationships but ended up getting so much more. She stated that the website was useful because it had resources of who one can contact and where to go if one needs help. She stated that information on the different types of violence will be most useful to other women because they are not aware of them. She stated…	Moderately interesting; would engage me for some time (5-10 minutes total)	Very high level of responsiveness through interactive features/feedback	For women like me, with just a few issues	N/A - could not watch videos	N/A - could not watch videos	Mostly functional with minor problems	Easy to learn how to use the website (or has clear instructions)	Perfectly logical, easy, clear and intuitive screen flow throughout, or offers shortcut	Mostly consistent/make sense with small problems	Mostly clear, able to select/locate/see/read items	High quality/resolution graphics and visual design - mostly proportionate, stylistically consistent	High level of visual appeal - seamless graphics - consistent and professionally designed	Relevant/ appropriate /coherent	Comprehensive and concise; contains links to more information and resources	Mostly clear/logical/correct with negligible issues	Developed by government, university or as above but larger in scale	Definitely. I would recommend this website to everyone	1950-10-01	꙳꙳꙳꙳	Strongly agree	Neither agree nor disagree	Strongly disagree	Agree	Strongly agree	Strongly agree	Agree	Agree	Agree	Agree
27	Beta	18-24	RC	The participant was happy with how the homepage is designed. She found the introductory message attractive because it made her want to know what help she could get about relationships. She found the font and features appealing. The statement of ''if you need help with your relationships CHARISMA is here for you'' stood up for her.	There were no functionality issues.	20	OK	The participant didn't experience any challenges with relationship quiz instructions because they were clear for her, and she knew what is expected from her. There were no questions that were difficult for her to understand, no questions that were difficult for her to read, and no questions that need to be reworded. she felt that all questions are well constructed, and she understood them.	They were no functionality issues found.	Responding to IPV	OK	The participant was able to interpret the results, and she understood what the scores meant. She scored higher on partner support of which she believed that is important to have the supportive partner in the relationship, and her partner is supportive, even if she were to use HIV prevention method, he will support her. On traditional values she scored lower which indicated that she does not belie…	No functionality issues.	RC	From the content of intimate partner violence, she learned about different types of abuse, and what to do if she is in abusive relationship. She liked the information on safety planning. She liked how the features are integrated, especially the ones on types of abuse because one can relate to the message without having to read the information. She wouldn't change much from the content, but she pr…	They were no functionality issues.	RC	What she learned from this content is that, is important not to go for looks when you get into the relationship, instead you should look for honest and trust. She also learned about the types of abuse, and healthy vs unhealthy relationship. She recommended to start explaining healthy and unhealthy relationship and explain how healthy relationship looks like same thing with unhealthy relationship.…	They were no functionality issues on the content is only the videos.	She expected to get the information on abuse and what to do if you are in an abusive relationship. She liked how the information is designed, and the confidentiality of knowing that you can share everything, and it will be kept secret. What hold her attention is the different types of abuse because she wanted to know about them and what to do if you are abused. What she found to be most useful fo…	Very interesting, would engage me in repeat use	Very high level of responsiveness through interactive features/feedback	Perfect for women like me, no issues	N/A - could not watch videos	N/A - could not watch videos	Perfect/timely response; no technical bugs found	Able to use website immediately; intuitive; simple	Perfectly logical, easy, clear and intuitive screen flow throughout, or offers shortcut	Perfectly consistent and make sense	Professional, simple, clear, orderly, logically organized, device display optimized. Every design component has a purpose	Very high quality/resolution graphics and visual design - proportionate, stylistically consistent throughout	As above + very attractive, memorable, stands out; use of color enhances website features/menus	Highly relevant, appropriate, coherent	Offers a broad range of information, has some gaps or unnecessary detail; or has no links to more information and resources	Perfectly clear/logical/correct	Developed using nationally competitive government or research funding (e.g. South African Department of Health)	Definitely. I would recommend this website to everyone	>50	꙳꙳꙳꙳꙳ One of the best websites I've used	Strongly agree	Strongly disagree	Strongly disagree	Disagree	Strongly agree	Strongly agree	Strongly agree	Strongly agree	Strongly agree	Strongly agree
28	Beta	18-24	OK	Participant visited the about us page first. PrEP section medication is repeated twice. The graphics used pop out they make you want to see more Participant also noted the grammar mistake (come more for later) on the landing page. Participant suggested having the logo's at the bottom of who are the sources of the information provided on the website.	No issues	10	OK	The instructions were very clear. Section 3 of 6 the introductory text seems to be cut needs one to scroll if this can be extended to fit the text as you could miss some of the text. Participant suggested that section 3 the disagree's and the agree's change the flow in section 4 which might lead to ticking or marking the wrong field as the flow changes.	No issues	Discussing PrEP Use with Partners	OK	Participant was a bit confused about the results. Participant suggested that putting a dash instead of the of eg: 6 of 54 as this seems to be like a section, participant does not like the way the scoring is done. Participant wants personalized results instead of some women meaning she has to find herself in between. Personalized results and generic responses were a let down.	No issues	OK	Under the common male partner concerns participant feels that the section is not user friendly it is not correlating the content is very long you can tell that different people wrote different sections. (How to inform your partner about PrEP use) participant feels that it is important to be honest in a relationship. information graphics instead of having the table. Participant suggested that the …	Ease of scrolling between video's	OK	It gave the different types of abuse and some sort of comfort and how to deal with them an d this is more user friendly. No participant feels that it should have its own tab because this is important for women to know this information. Participant thought it was the counselling content based on the quiz. The video's were informative not interesting as the PrEP video's. Participant felt that they …	No issues	Participant liked the section on healthy relationship,the PrEP information was helpful even though it was too long the video's were really nice. Certain parts were too long and boring. Some sections were short and entertaining. Participant feels that the mobile site caters for a certain group eg; women in the rural area's are not represented. Data is expensive who is the target market? not everyo…	Moderately interesting; would engage me for some time (5-10 minutes total)	Offers a variety of interactive features/feedback	For women like me, with just a few issues	Perfect for women like me, no issues	Highly entertaining and fun, would re-watch and / or share with others	Mostly functional with minor problems	Able to use website immediately; intuitive; simple	Easy to use or missing a link or two	Mostly consistent/make sense with small problems	Satisfactory, few problems with selecting/locating/seeing/reading items or with minor screensize problems	High quality/resolution graphics and visual design - mostly proportionate, stylistically consistent	High level of visual appeal - seamless graphics - consistent and professionally designed	Relevant/ appropriate /coherent	Comprehensive and concise; contains links to more information and resources	Perfectly clear/logical/correct	Developed by small NGO/institution (hospital/center, etc.)	Definitely. I would recommend this website to everyone	2022-03-10	꙳꙳꙳꙳	Agree	Strongly disagree	Strongly disagree	Disagree	Agree	Agree	Neither agree nor disagree	Agree	Disagree	Agree
29	Beta	25+	OK	Participant read very well, she says the first is that she will get counselling, and also likes the fact that you can share the educational materials for partner, It makes everything clear on what to expect, the information directs you exactly where you must or want to go. It teaches more about violence in relationship.	None	11	OK	Participant felt that the instructions were clear and straight forward, nothing challenging to understand, it was clear and understandable. Participant says they were no questions that were hard to understand. There were no questions that were read multiple times. Participant says there are no questions to be re-worded. She says the quiz helped her understand how partner might react to her PrEP u…	none	Responding to IPV	OK	Participant says that she feels her results are the same as how she feels though she is also aware of how the community feels about who must be in control. On partner attitude towards HIV prevention, she says the results contradicts with what she feels as she thinks partner is resistant to HIV prevention but she received a lower, all other scores were ok. Participant would present the information…	None	OK	Messages participant got was knowing the cycle of violence, she says people including her helped her realize that that's what happens everyday, the safety planning helped her to know exactly what to do at any situation, knowing types of abuse as well, as she only thinks abuse is physical only. Participant would say it is important to go through CHARISMA, answer all questions honestly to get the r…	Only had videos for the younger cohort, Videos still not on IPV counselling content page.	OK	Messages participant got were the different types of abuse, seating down with partner and letting him know what she likes and does not like. She would say go to CHARISMA app to know the type of your relationship status, so they are free to answer the questions honestly and know where to get help as it is difficult for women to open up about their relationships, so she would just tell everyone to …	All age cohort videos were included.	Participant found the information she hoped to find, she got the help she needed, which was very helpful, she liked the quiz, it made her identify things not known in her relationship. The site held her attention, because of the steps and instructing what I am doing next, from quiz to IPV to healthy and Unheathy relationships. She did not have any other thoughts. Most useful to participant was th…	Very interesting, would engage me in repeat use	Very high level of responsiveness through interactive features/feedback	For women like me, with just a few issues	For women like me, with just a few issues	Highly entertaining and fun, would re-watch and / or share with others	Mostly functional with minor problems	Able to use website immediately; intuitive; simple	Perfectly logical, easy, clear and intuitive screen flow throughout, or offers shortcut	Mostly consistent/make sense with small problems	Professional, simple, clear, orderly, logically organized, device display optimized. Every design component has a purpose	Very high quality/resolution graphics and visual design - proportionate, stylistically consistent throughout	As above + very attractive, memorable, stands out; use of color enhances website features/menus	Highly relevant, appropriate, coherent	Comprehensive and concise; contains links to more information and resources	Perfectly clear/logical/correct	Developed using nationally competitive government or research funding (e.g. South African Department of Health)	Definitely. I would recommend this website to everyone	1950-10-01	꙳꙳꙳꙳꙳ One of the best websites I've used	Strongly agree	Strongly disagree	Strongly disagree	Disagree	Strongly agree	Neither agree nor disagree	Neither agree nor disagree	Neither agree nor disagree	Neither agree nor disagree	Neither agree nor disagree
30	Beta	18-24	OK	The participant stated that she found it hard to see the words, the colour of the text kept changing from white to black as she moved around the homepage (some texts were written in black colour other in white colour). She stated that the font size is also not the same. She recommended using dark mode for people with sensitive eyes.	No issues.	7	OK	The participant stated that the quiz easy to understand, however the quiz was very long. She stated that she did not have any challenges with the instructions. There is one statement which was a bit confusing for her which is "using PrEP with my partner will help us communicate better" she stated that instead it should be "How can I bring up the topic of PrEP in a relationship without making my p…	She pressed relationship quiz three times before it could appear.	Responding to IPV	OK	The participant stated that she understand what her results mean and she agrees with them. She stated. She stated that she would present the results differently by making them shorter, using other languages and giving a conclusion of where exactly the person taking the quiz falls under. When asked about how she feels about the results recommending IPV, she stated that she feels okay because she h…	No issues.	OK	The participant stated that the information she is getting from this content is how she can prevent herself from hurt or how to escape if she is in an emergency situation. She stated that she would present this information differently by using a video to summarise the long paragraphs. She stated that she likes the pictures on what is a safety plan section.	No issues.	OK	The participant stated that the message she is getting from this content is that she should reflect on her self as an individual and her partner should also reflect on himself as an individual and then they should sit down and reflect on themselves as a couple. She stated that there is a lot of repetitive information, so she would remove the information that repeats itself about the types of abus…	The page was extremely slow and it took a long time to load. The drop down menu took a long time before the information below it could appear. The videos took a long time before they could play.	The participant stated that she did not expect to find information about PrEP and relationships. She stated that she expected to find information about personalities because of the name CHARISMA. She stated that even though the mobile website has pictures and some visual, it did not hold her attention throughout because she felt like she was going from one website to the next. She stated that the…	Moderately interesting; would engage me for some time (5-10 minutes total)	Basic interactive features	Acceptable but not specific for women like me. May be inappropriate/unclear/confusing	Acceptable but not specific for women like me. May be inappropriate/unclear/confusing	OK, fun enough to entertain me one time	Some functions work, but slow or contains major technical problems	No/limited instructions; menu labels/icons are confusing; complicated	Different sections within the website seem disconnected and random/confusing/navigation is difficult	Often inconsistent/confusing	Bad design, random, unclear, some options difficult to select/locate/see/read	Moderate quality graphics and visual design (generally consistent in style)	Some visual appeal - average, neither pleasant, nor unpleasant	Poor. Barely relevant/ inappropriate /coherent	Minimal or overwhelming	Mostly clear/logical/correct with negligible issues	Appears to come from a legitimate source, but it cannot be verified (e.g. has no webpage)	Not at all I would not recommend this website to anyone	2022-01-02	꙳꙳	Disagree	Disagree	Disagree	Strongly disagree	Agree	Agree	Neither agree nor disagree	Disagree	Neither agree nor disagree	Neither agree nor disagree
31	Beta	25+	OK	The participant felt that the introductory message is clear, and it made her to be interested to read more about relationship, health, and PrEP.	They were no functionality issues.	20	RC	The participant understood quiz instructions. She found some questions to be difficult to understand because of the words used to formulate the questions. Words such as ''produces'' on question 5 [A real man produces a male child] under traditional values, ''intimidate'' on question 2 [My partner does things to scare or intimidate me on purpose], and words such as ''humiliates'' on question 3 [my…	They were no functionality issues.	Partner Communication	NC	The participant failed to interpret the results by herself because she couldn't understand them. A little guidance was provided to her so that she can relate with the results. According to her the results indicated that (1) there must be an equality in a relationship, (2) her partner is not abusive, (3) her partner is supportive, (4) her partner has a positive attitude towards HIV prevention meth…	No functionality issues.	RC	She learnt about the importance of communication, and different ways of communicating. No suggestions were given to present the information differently. On the video she learnt that communication is important in a relationship. She learnt that is important to value your partner more than your friends. She also learnt that friends might have negative influence on your relationship. There was nothi…	They were no functionality issues.	RC	The participant didn't read much on the content. However, the content made her to start thinking about what she wants in a relationship. They were nothing she could change about the content. She stated that she wouldn't go to this content instead she could have gone to the content of PrEP disclosure because she likes protecting herself from HIV. The participant liked the video, from the video she…	No functionality issues.	Yes, she did find the information that she expected to find, information on PrEP disclosure, the importance of communication. The information that she found to be useful to her is how to disclose the PrEP use to her partner. She believed that other women could also benefit from PrEP information. They were no challenges for her. She would feel free using the website at home because she will want t…	Very interesting, would engage me in repeat use	Very high level of responsiveness through interactive features/feedback	Perfect for women like me, no issues	Perfect for women like me, no issues	Highly entertaining and fun, would re-watch and / or share with others	Website works overall. Some technical problems need fixing/Slow at times	Able to use website immediately; intuitive; simple	Perfectly logical, easy, clear and intuitive screen flow throughout, or offers shortcut	Perfectly consistent and make sense	Professional, simple, clear, orderly, logically organized, device display optimized. Every design component has a purpose	Very high quality/resolution graphics and visual design - proportionate, stylistically consistent throughout	As above + very attractive, memorable, stands out; use of color enhances website features/menus	Highly relevant, appropriate, coherent	Comprehensive and concise; contains links to more information and resources	Perfectly clear/logical/correct	Developed using nationally competitive government or research funding (e.g. South African Department of Health)	Definitely. I would recommend this website to everyone	>50	꙳꙳꙳꙳꙳ One of the best websites I've used	Strongly agree	Agree	Strongly agree	Strongly agree	Strongly agree	Strongly agree	Agree	Agree	Agree	Agree
32	Beta	25+	OK	Participant says she was attracted to know more about PrEP, she also want to know the relationship quiz as she is also in a relationship. The picture on the page makes it interesting to go through the information. The page is attractive and makes one want to know more.	None	10	OK	Participant felt the instructions were not bad, questions asked concern her life as these are things that happens in life, so the instructions were clear. Participant says that no questions were hard to understand. Participant said yes there were questions she read multiple times and she understood after. No questions can be re-worded	None	Responding to IPV	OK	Participant says her results are okay but took long to understand how to interpret results. Participant would present it as there are questions as they help one in their relationship, because some of the questions are the things happening in life, so even if they do not have a partner, they can benefit in preparation of when they will have a partner. Participant did not realise her score results.	None	OK	Messages participant received were advises on how to handle a difficult partner, be honest in a relationship, lying in a relationship has consequences, so she would not encourage lying and hiding pills at the neighbours because the day the partner finds out, they will be more fights, or even when you fight with the neighbours they will tell your partner all about your PrEP use so rather be honest…	None	OK	Messages participant got were good communication and expressing your feelings. Participant would present the information as have good communication in relationships. Participant says she would have gone for the word relationships attracts you to want and find out, not that you must take everything written here and go and do it, but take what will work for you. Participant's thoughts were. the vid…	None	Participant says some of the information she hoped to find, she found other information she did not expect to find. The information she hoped to find was how to get help if one needs to report their partner to the police. The site held her attention, the quiz helped her open her eyes about relationships. Participant has no other thoughts. Most useful to partner was the relationship quiz. Most use…	Very interesting, would engage me in repeat use	Very high level of responsiveness through interactive features/feedback	Perfect for women like me, no issues	Perfect for women like me, no issues	Highly entertaining and fun, would re-watch and / or share with others	Perfect/timely response; no technical bugs found	Easy to learn how to use the website (or has clear instructions)	Perfectly logical, easy, clear and intuitive screen flow throughout, or offers shortcut	Perfectly consistent and make sense	Professional, simple, clear, orderly, logically organized, device display optimized. Every design component has a purpose	Very high quality/resolution graphics and visual design - proportionate, stylistically consistent throughout	As above + very attractive, memorable, stands out; use of color enhances website features/menus	Relevant/ appropriate /coherent	Comprehensive and concise; contains links to more information and resources	Perfectly clear/logical/correct	Developed using nationally competitive government or research funding (e.g. South African Department of Health)	There are many people I would recommend this website to	1950-10-01	꙳꙳꙳꙳꙳ One of the best websites I've used	Strongly agree	Strongly disagree	Strongly disagree	Strongly disagree	Strongly agree	Strongly agree	Strongly agree	Strongly agree	Strongly agree	Strongly agree
33	Beta	18-24	OK	CHARISMA is about protecting yourself and learning more about PrEP use and HIV. Participant could not pronounce the word antiretroviral under the PrEP section.	No issues	20	RC	Participant could not pronounce the word influential and she pronounced produce as reduce. Pronounced resistant as resident. The instructions were clear and understandable. Participant understood the questions. Partner does things that frightens the participant when he is drunk. Partner becomes angry when he is asked to use condom and accuses the participant of things she did not do.	No issues	Responding to IPV	OK	Participant overall understood what her results meant was able to interpret them well. Would not change anything. Participant feels that it is good since it is preparing her on what to do in future should things get out of hand. Participant could not pronounce necessities and anxiety. Participant feels that she was not aware of other different types of abuse now she realized that she is in an abu…	Participant wanted to zoom the cycle of violence picture it does not zoom.	OK	Participant got a message that they are different types of abuse one can be in an abusive relationship without being aware.	No IPV video's	NC	Participant feels that every women has the right to feel safe in their relationship. Participant seemed uninterested and bored. No, participant could not find the healthy relationship section. It outlines what is healthy and unhealthy in a relationship. Participant learnt that it is important to stand your ground and not let your partner speak to you any how.	No issues	Yes, getting knowledge on topics she did not know about. Participant feels that the information is helpful because it explains in detail what you should do if you are in a particular situation. The mobile site held the participant's attention because it has information that one needs. The specific counselling content. IPV content. Participant would feel safe using her phone because she is not sha…	Very interesting, would engage me in repeat use	Offers a variety of interactive features/feedback	For women like me, with just a few issues	For women like me, with just a few issues	Highly entertaining and fun, would re-watch and / or share with others	Website works overall. Some technical problems need fixing/Slow at times	Able to use website immediately; intuitive; simple	Perfectly logical, easy, clear and intuitive screen flow throughout, or offers shortcut	Perfectly consistent and make sense	Satisfactory, few problems with selecting/locating/seeing/reading items or with minor screensize problems	High quality/resolution graphics and visual design - mostly proportionate, stylistically consistent	High level of visual appeal - seamless graphics - consistent and professionally designed	Highly relevant, appropriate, coherent	Offers a broad range of information, has some gaps or unnecessary detail; or has no links to more information and resources	Perfectly clear/logical/correct	Developed using nationally competitive government or research funding (e.g. South African Department of Health)	Definitely. I would recommend this website to everyone	1950-10-01	꙳꙳꙳꙳	Agree	Disagree	Disagree	Neither agree nor disagree	Agree	Strongly agree	Agree	Strongly agree	Agree	Strongly agree
34	Beta	18-24	OK	Front image not great, not like wits; pill or relationship, etc. Wouldn't go to it first. Wondered about ''sharing of male partners'' and what it would include and who would share. wouldn't share at first, Would rather go to the quiz.	None.	14	OK	Remove notes on scale rather just have the image. Like confidential and easy explanation of partners. Partner context- reframe for those interested, but not yet using PrEP. For abuse and control, want the response to be YES or NO. Thought, ''intimidate'' was better than ''scare''. ''feeling safe'' in a relationship in a relationship also meant expecting it will last long. ''If I ask my partner to…	None.	Responding to IPV	RC	Results don't report partner context. Did not understand why the totals existed (e.g why is traditional values out of 54). [side notes, her score on PAC was low, but she received IPV counselling]. Felt scores on HIV prevention readiness were not accurate. Could understand and interpret results accurately. Had to have the numbers pointed out and did re-read some. Would present averages instead of …	Believed site inaccurately suggested IPV as her PAC score was 15 of 42.	OK	Felt like she would take a break after the cycle of violence. Also questioned if the topic was for her based on her results. Would be helpful for women in violent relationships and for her reference. Prefers ''relationship safety'' as its softer and creates less defensiveness.	None.	OK	Liked being able to choose to skip content; e.g types of abuse that she already knew. Only wanted to watch the first video. Felt the page was about if a relationship is safe and going somewhere. Felt the reflective questions were good. would leave it as is. Its straightforward and understandable. Felt the behaviors in the video were common. Shows what you know already and that the behavior is unh…	None.	Didn't feel it was much about PrEP use, it was about relationship so doesn't help you decide on PrEP. On a good day would be interested, but it does need time and for you to be relaxed/thoughtful. Types of abuse would be helpful to other women. No challenges. Would be worried about data use, especially for the video's. Would not want others to see her searching the information because its intimat…	Moderately interesting; would engage me for some time (5-10 minutes total)	Basic interactive features	For women like me, with just a few issues	For women like me, with just a few issues	OK, fun enough to entertain me one time	Perfect/timely response; no technical bugs found	Easy to learn how to use the website (or has clear instructions)	Perfectly logical, easy, clear and intuitive screen flow throughout, or offers shortcut	Mostly consistent/make sense with small problems	Professional, simple, clear, orderly, logically organized, device display optimized. Every design component has a purpose	Low quality/low resolution graphics; low quality visual design - disproportionate, stylistically inconsistent	Some visual appeal - average, neither pleasant, nor unpleasant	Highly relevant, appropriate, coherent	Offers a broad range of information, has some gaps or unnecessary detail; or has no links to more information and resources	Perfectly clear/logical/correct	Developed by government, university or as above but larger in scale	There are very few people I would recommend this website to	1950-10-01	꙳꙳꙳꙳	Agree	Disagree	Strongly disagree	Disagree	Neither agree nor disagree	Agree	Disagree	Agree	Strongly agree	Agree
35	Beta	25+	RC	Participant thinks CHARISMA will help counselling about her relationship, Participant says that sharing educational material will not be easy because with a partner like hers, who is crazy, he might dump her.	none	15	OK	Participant says she feels well because she understands the questions. No questions were hard to understand but there was one that was difficult to answer for the participant because of what she is going through in her relationship. No questions were repeated No re-wording needed. Participant was very aware and clear on section introductions. Participant did not immediately select the answers but…	none	Responding to IPV	RC	Participant says results are not right but they speak exactly what she feels. Participant would say it is important to know about CHARISMA because it is about relationships and it is educational. Participant says she is fine. Participant says she prefers relationship safety.	none	RC	She received messages on how to prepare for violent incident, always have your documents ready, do not let partner know where or when you plan to leave, teach kids some skills to be safe. CHARISMA is educational, teaches about abuse, types of relationships, if you are abused, you need to leave.	Participant says the font is too small especially on the cycle of violence.	OK	Messages participant got were, one needs to be in a safe relationship not being abused. She would present as a leave an abusive relationship. Participant says she would have gone to the healthy relationship page. Participant says videos are very educational. She liked the videos. She learnt to be honest, to trust and communicate, Participant would change nothing.	none	Participant found information she expected and she liked that it was educational, It held her attention because the material is educational, Participant had nothing to add, Most useful to participant was types of abuse. For other women it will still be types of abuse, Nothing challenging, She would feel very safe and be able to go through it in a focused space. Other websites will be facebook and…	Very interesting, would engage me in repeat use	Basic interactive features	Perfect for women like me, no issues	For women like me, with just a few issues	Moderately fun and entertaining, would watch them again	Website works overall. Some technical problems need fixing/Slow at times	Easy to learn how to use the website (or has clear instructions)	Perfectly logical, easy, clear and intuitive screen flow throughout, or offers shortcut	Perfectly consistent and make sense	Professional, simple, clear, orderly, logically organized, device display optimized. Every design component has a purpose	Very high quality/resolution graphics and visual design - proportionate, stylistically consistent throughout	High level of visual appeal - seamless graphics - consistent and professionally designed	Highly relevant, appropriate, coherent	Comprehensive and concise; contains links to more information and resources	Perfectly clear/logical/correct	Developed using nationally competitive government or research funding (e.g. South African Department of Health)	There are many people I would recommend this website to	>50	꙳꙳꙳꙳꙳ One of the best websites I've used	Strongly agree	Strongly disagree	Strongly disagree	Strongly disagree	Agree	Strongly agree	Strongly agree	Agree	Agree	Agree
36	Beta	25+	OK	The introductory message is attractive. The page is well designed. The information on the introductory page encourages one to look for more information on PrEP and relationships.	No functionality issues.	18	OK	It was difficult for her to understand the instructions, especially the second sentence of the instructions. She didn't know where to start with the quiz, until guided. No questions were hard to understand. No questions were read multiple times. She said that the questions are straightforward if you pay attention whilst reading them. No questions needed to be reworded.	No functionality issues.	Partner Communication	OK	She understood the results and interpreted them well. The results showed that she believed that in a relationship there must be equality. She believed that no one should allow their partners to abuse them. She scored 36 of 36 on partner support, she agreed that her partner is very supportive and he respects her decisions. She believed that her partner does not have a bad attitude towards HIV prev…	No issues.	OK	The pictures incorporated are educational. She learnt about how to handle conflicts in a relationship. She also learned about how to maintain a healthy relationship. She learnt about how to best communicate with your partner. She liked how the information is presented because it is very clear. she wouldn't change anything. From the video she learnt that friends can have a bad influence and that i…	No issues.	RC	She learnt about healthy and unhealthy relationship. Learnt about different types of abuse. She would have gone to the content because the information is interesting, is even interesting when reading it on the tablet. The information is clear and well presented, and attractive. The video represent an unhealthy relationship. She learnt that it's not healthy to go through your partner's phone, and …	No issues.	Yes, she liked that topics about HIV prevention, healthy and unhealthy relationships. she liked such information because it gives you skills to point out the abuse and healthy relationship. The information did hold her attention, everything about the website. suggested that ore information on gender violence need to be added. What was most useful to her is partner communication, and PrEP use. Oth…	Very interesting, would engage me in repeat use	Very high level of responsiveness through interactive features/feedback	Perfect for women like me, no issues	Perfect for women like me, no issues	Moderately fun and entertaining, would watch them again	Perfect/timely response; no technical bugs found	Able to use website immediately; intuitive; simple	Easy to use or missing a link or two	Mostly consistent/make sense with small problems	Bad design, random, unclear, some options difficult to select/locate/see/read	Moderate quality graphics and visual design (generally consistent in style)	High level of visual appeal - seamless graphics - consistent and professionally designed	Relevant/ appropriate /coherent	OK but not comprehensive or concise	Perfectly clear/logical/correct	Developed by government, university or as above but larger in scale	Definitely. I would recommend this website to everyone	>50	꙳꙳꙳꙳	Strongly agree	Agree	Strongly disagree	Strongly disagree	Strongly agree	Strongly agree	Strongly agree	Strongly agree	Strongly agree	Strongly agree
37	Beta	25+	OK	Participant says she likes the page, it states everything, it is clear and understandable, the graphics makes one comfortable, the text is simple and easy, she says she just want to follow the sequence on the page going through the information.	none	15	OK	Instructions were very easy for the participant, she thinks they will be easy for everyone, nothing was challenging. Participant says there were no questions that were difficult to understand but there were questions which were difficult to answer because they are very relevant to what is happening in her life. Participant had questions that she read multiple times to better understand. Participa…	none	Responding to IPV	OK	In her own words, she thinks her results are fair and good. Participant would recommend one to go through the website, because it is understandable, helpful and important for everyone in their lives, it teaches, Participant says that it is fine that she was recommended IPV, she has no worries. Participant says it means that she needs to learn more about partners who beat their wives and are viole…	none	OK	Participant says the messages she received were how to protect herself and protect her kids, she now knows how to get ready for a dangerous event in her life, she got skills and ideas on how to get out of violent relationships or abusive partners. She will present as , one must not be afraid to leave an abusive partner, put your children's life and happiness first, and weapons must be away from a…	None	OK	Messages participant got were having a partner one is free around, share feelings and be comfortable. Participant presentation will be, let us be in a relationship where we are free, not afraid to be with and be fairly treated. Participant would have gone to understand what is meant by healthy relationships, to know more about what it means. Participant thinks the second video was a bit better as…	none	Participant found her expectations and hopes on the website, it teaches one to keep safe and not to be afraid and to say no to abuse, Participant felt it held her attention, she feels really relieved, she was so heavy heartened, she has things she was going through and now she has clear understanding on what needs to be done for her children as well. No other thoughts, Participant says everything…	Very interesting, would engage me in repeat use	Very high level of responsiveness through interactive features/feedback	Perfect for women like me, no issues	For women like me, with just a few issues	Highly entertaining and fun, would re-watch and / or share with others	Perfect/timely response; no technical bugs found	Able to use website immediately; intuitive; simple	Perfectly logical, easy, clear and intuitive screen flow throughout, or offers shortcut	Perfectly consistent and make sense	Professional, simple, clear, orderly, logically organized, device display optimized. Every design component has a purpose	Very high quality/resolution graphics and visual design - proportionate, stylistically consistent throughout	As above + very attractive, memorable, stands out; use of color enhances website features/menus	Highly relevant, appropriate, coherent	Comprehensive and concise; contains links to more information and resources	Perfectly clear/logical/correct	Developed using nationally competitive government or research funding (e.g. South African Department of Health)	Definitely. I would recommend this website to everyone	>50	꙳꙳꙳꙳꙳ One of the best websites I've used	Strongly agree	Strongly disagree	Strongly disagree	Strongly disagree	Strongly agree	Strongly agree	Strongly agree	Agree	Strongly agree	Strongly agree
38	Beta	18-24	OK	The participant stated that the homepage is good because it teaches people about the right way of living with their partners.	No issues.	11	RC	The participant stated that some instructions were clear but had a difficult time understanding the words humiliates and frightens.	The introductory text on the home page had repeated the word for on "WE are proud of you for for"	Responding to IPV	RC	Participant did not understand her results at all even after multiple probes. She stated that she feels happy to learn about IPV because she has already learnt bout HIV.	No issues	RC	The participant stated that the website teaches her about the different types of abuse and the actions she can take if she is abused by her partner. She stated that this section looks fine and she would not change anything.	No issues	OK	The participant stated that this section teaches her that women deserve to be treated fairly and equally. She stated that she would have went to the healthy relationship content even if the interviewer did not ask her to go because she wanted to learn about healthy relationships. She stated that she likes the videos because at the end the characters were speaking nicely to each other and speaking…	No issues	The participant stated that overall, she liked learning about healthy ways of being in a relationship with her partner. She stated that website was useful to her because it teaches her about the important things relating to relationships.	OK, neither interesting nor uninteresting; would engage me for a brief time (< 5 minutes)	Insufficient interactivity, or feedback	Perfect for women like me, no issues	Perfect for women like me, no issues	Moderately fun and entertaining, would watch them again	Website works overall. Some technical problems need fixing/Slow at times	Able to use website immediately; intuitive; simple	Perfectly logical, easy, clear and intuitive screen flow throughout, or offers shortcut	Often inconsistent/confusing	Professional, simple, clear, orderly, logically organized, device display optimized. Every design component has a purpose	Moderate quality graphics and visual design (generally consistent in style)	Some visual appeal - average, neither pleasant, nor unpleasant	Moderately relevant/ inappropriate /coherent	Comprehensive and concise; contains links to more information and resources	Perfectly clear/logical/correct	Developed by small NGO/institution (hospital/center, etc.)	Definitely. I would recommend this website to everyone	2022-03-10	꙳꙳꙳꙳꙳ One of the best websites I've used	Agree	Disagree	Disagree	Disagree	Strongly disagree	Disagree	Disagree	Disagree	Agree	Disagree
39	Beta	18-24	OK	Interesting text, and it held her attention. It helps with good communication with your partner and relationship safety. She likes taking quiz's that attracted her.	No issues.	18	OK	They were no challenges. she was able to start the quiz without any guidance. No questions were hard. No questions were re-read. No questions needed to be reworked.	No issues.	Discussing PrEP Use with Partners	OK	TV: She believed that men should not have control over women in the relationship. women are not assets for men to own. PAC: She agreed that her partner is not abusive and controlling. PS: she scored higher because she believed that her partner is supportive, he will even support her PrEP use. PA: She scored lower because her partner won't be resistant to HIV prevention methods. HIVR: She scored h…	No issues.	OK	Learnt how to communicate with the partner about using PrEP. The features are okay, and the pictures are informative. She wouldn't change anything because the message is educational. The video was very informative. she learnt that you cant trust your partner, you still need to use PrEP to prevent yourself from HIV. She liked the video, and she wouldn't change anything because it was eye opening.	No issues.	RC	Learnt about different types of abuse. Made her reflect on what she want's in a person. Learnt about what a healthy relationship is. The features are interesting. She wouldn't change anything. The video gave more information about what the abuse looks like. from the video she learnt that what people say to you out of anger can be emotionally abusive. There is nothing to be changed from the video.	No issues.	Yes, healthy relationship, abuse, and importance of PrEP. Nothing, shared everything. Healthy relationship was most useful, for other women will be information on PrEP and abuse. The information on the score, when it says ''women scored higher'' its more general, rather say when you have higher score. She will feel safe using it everywhere because of its confidentiality. It should be added on sit…	Very interesting, would engage me in repeat use	Offers a variety of interactive features/feedback	For women like me, with just a few issues	Perfect for women like me, no issues	Moderately fun and entertaining, would watch them again	Perfect/timely response; no technical bugs found	Easy to learn how to use the website (or has clear instructions)	Perfectly logical, easy, clear and intuitive screen flow throughout, or offers shortcut	Perfectly consistent and make sense	Professional, simple, clear, orderly, logically organized, device display optimized. Every design component has a purpose	High quality/resolution graphics and visual design - mostly proportionate, stylistically consistent	High level of visual appeal - seamless graphics - consistent and professionally designed	Highly relevant, appropriate, coherent	Comprehensive and concise; contains links to more information and resources	Mostly clear/logical/correct with negligible issues	Developed by government, university or as above but larger in scale	There are many people I would recommend this website to	2022-03-10	꙳꙳꙳꙳꙳ One of the best websites I've used	Strongly agree	Strongly disagree	Strongly disagree	Strongly disagree	Strongly agree	Strongly agree	Strongly agree	Strongly agree	Strongly agree	Strongly agree
40	Beta	18-24	OK	The participant stated that the website is cool and it can help a lot of women because it is informative.	No issues	7	OK	The participant stated that the language used in this mobile site is easy and understandable and the instructions are straightforward.	No issues.	Responding to IPV	OK	The participant stated that she understands what her results mean and made an example using traditional values by saying that her score means she believes in equal partnership. She stated that she was surprised that the website recommended IPV but nonetheless was happy to learn new things. She stated that relationship safety is a better option compared to Intimate partner violence because most pe…	No issues	OK	The participant stated that the website gives her information on how to disclose PrEP use to a partner and how to avoid being in a violent relationship.	Participant struggled to scroll down	OK	The participant stated that the content is teaching her about healthy relationships because in most cases people do not realize that they are being abused. She stated that she would not have gone to the healthy relationship content because she did not see it on the options.	No issues	The participant stated that she found information on healthy relationships and stated that it was interesting to her. She stated that the videos held her attention because she was curious to see what will happen next. She stated that she would feel safe using the website on her own phone at home because no one will see that she opened it. She stated that the content should be included on Facebook…	Very interesting, would engage me in repeat use	Very high level of responsiveness through interactive features/feedback	Perfect for women like me, no issues	Perfect for women like me, no issues	Highly entertaining and fun, would re-watch and / or share with others	Mostly functional with minor problems	Easy to learn how to use the website (or has clear instructions)	Perfectly logical, easy, clear and intuitive screen flow throughout, or offers shortcut	Perfectly consistent and make sense	Professional, simple, clear, orderly, logically organized, device display optimized. Every design component has a purpose	Very high quality/resolution graphics and visual design - proportionate, stylistically consistent throughout	As above + very attractive, memorable, stands out; use of color enhances website features/menus	Relevant/ appropriate /coherent	Comprehensive and concise; contains links to more information and resources	Perfectly clear/logical/correct	Developed by government, university or as above but larger in scale	Definitely. I would recommend this website to everyone	1950-10-01	꙳꙳꙳꙳꙳ One of the best websites I've used	Strongly agree	Disagree	Disagree	Disagree	Strongly agree	Strongly agree	Strongly agree	Strongly agree	Strongly agree	Strongly agree
41	Beta	18-24	OK	The participant stated that the website looks good and nice. She also stated its good because it teaches people about taking care of themselves.	No issues	11m 57s	NC	The participant stated that she was able to understand the instructions, however some words such as frightened, committed, victim, quiz and tension were difficult to understand.	No issues	Responding to IPV	NC	The participant stated that she feels okay that the website recommended that she learns about IPV because she is supposed to learn anyway. She stated that according to her IPV means always fighting with your partner about small things especially when he is drunk. She stated that relationship safety is good because people must know that their partners are abusing them and that they should get help…	No issues	NC	The participant stated that the website teaches her what to do and where to take her children, that she should be careful and call the police immediately. The participant stated that the website should include information about where to get money if in a violent situation and that women should fight for themselves.	The participant did not notice the drop down menus even after the interviewer showed her the first time.	NC	The participant stated that she understands that she must always be careful around her partner and that if her partner is controlling her she should leave him. She stated that she would have went to the healthy relationship content because she is supposed to learn about healthy relationships. The participant stated that she thinks the man in the video is mistreating the lady. She stated that she …	The video took a long time to load before it could play.	The participant stated that she was hoping to find information about rape on the website. She stated that the videos held her attention because she related to it. She stated that she found information on developing safety plans useful. She stated that the content should be included on Facebook and on Youtube for videos.	Very interesting, would engage me in repeat use	Offers a variety of interactive features/feedback	For women like me, with just a few issues	Acceptable but not specific for women like me. May be inappropriate/unclear/confusing	Moderately fun and entertaining, would watch them again	Perfect/timely response; no technical bugs found	Easy to learn how to use the website (or has clear instructions)	Perfectly logical, easy, clear and intuitive screen flow throughout, or offers shortcut	Perfectly consistent and make sense	Professional, simple, clear, orderly, logically organized, device display optimized. Every design component has a purpose	Very high quality/resolution graphics and visual design - proportionate, stylistically consistent throughout	High level of visual appeal - seamless graphics - consistent and professionally designed	Highly relevant, appropriate, coherent	Offers a broad range of information, has some gaps or unnecessary detail; or has no links to more information and resources	Perfectly clear/logical/correct	Developed by government, university or as above but larger in scale	Definitely. I would recommend this website to everyone	1950-10-01	꙳꙳꙳꙳꙳ One of the best websites I've used	Agree	Disagree	Strongly disagree	Strongly disagree	Agree	Agree	Agree	Disagree	Agree	Agree
42	Beta	25+	OK	Participant browsed the about us page to learn more about CHARISMA and HIV prevention PrEP content. CHARISMA is about building healthy and safe relationships.	No issues	10	NC	The instructions were clear. Participant had a challenge with understanding some of the questions she had to guess when answering. Participant was not sure how to answer the question(I only think i am attractive if other people think i am) because she is always in between when it comes to this. Participant feels that even if you don't agree with a man's final decision you have to comply. Partner …	No issues	Responding to IPV	OK	Participant feels that what she is going through at home the results reflects that she swears at her partner when he threatens her. Participant is happy as some of the things she did not know them but she learnt the different types of abuse. Participant feels that having a safety plan is important if you are in an abusive relationships she is in one herself. Relationship safety participant feels …	No issues	OK	Participant got to know different types of abuse and she will be aware of what type of abuse she is going through in her relationship.	No issues	OK	No, participant could not find the content/page as it is not obvious to see it. participant feels that the videos portray what is really going on in their relationships. Learning the different types of situations and how to handle them. Participant learnt that sometimes you have to avoid the phone and things that will cause problems. Participant got a message that it is not about what the man loo…	No issues	Participant did not have any expectations but she learnt a lot. Participant liked that she got useful information and things that she can do. different types of abuse and safety planning was helpful. The knowledge and information she got. the videos on healthy relationship content. Video's on IPV content. Safe because she will do it in her own comfort and privacy. Participant feels that this coul…	Very interesting, would engage me in repeat use	Offers a variety of interactive features/feedback	Perfect for women like me, no issues	Perfect for women like me, no issues	Highly entertaining and fun, would re-watch and / or share with others	Perfect/timely response; no technical bugs found	Easy to learn how to use the website (or has clear instructions)	Perfectly logical, easy, clear and intuitive screen flow throughout, or offers shortcut	Perfectly consistent and make sense	Professional, simple, clear, orderly, logically organized, device display optimized. Every design component has a purpose	Very high quality/resolution graphics and visual design - proportionate, stylistically consistent throughout	As above + very attractive, memorable, stands out; use of color enhances website features/menus	Highly relevant, appropriate, coherent	Minimal or overwhelming	Perfectly clear/logical/correct	Developed using nationally competitive government or research funding (e.g. South African Department of Health)	Definitely. I would recommend this website to everyone	>50	꙳꙳꙳꙳꙳ One of the best websites I've used	Agree	Disagree	Strongly disagree	Strongly disagree	Agree	Agree	Agree	Agree	Agree	Agree
43	Beta	25+	NC	Participant reported that CHARISMA is about HIV status and being open in your relationship. Participant reported that PrEP is testing for Cancer.	No issues.	25	NC	Section had to be translated in Zulu. Participant pronounced content as contest. pronounced influential as infectual. Participant pronounced roles as royal. Participant pronounced attractive as active. and violence as violet. Participant omitted some words when reading . Participant kept on clicking on the disagree and agree picture. Participant agreed with most of the traditional value content o…	No issues	Discussing PrEP Use with Partners	NC	Participant is confused does not understand anything about the website even after explanation. Participant can read English but has a challenge with understanding what the information means.	No issues	OK	Participant reported that it is important to disclose PrEP use. Participant learnt that you should be honest with your partner don't take decisions alone.	No issues	OK	Participant could not locate the healthy relationship content. Pronounced quality as quantity. Pronounced psychological as theological. No, because she did not know about the content. Participant thought that women should not allow to be controlled by their partners. Participant learnt that women are human as well they should be treated fairly.	No issues	Yes, because of the things she did not know. PrEP disclosure content. The videos. understanding most of the content. Participant liked that she learnt about PrEP and the difference between PrEP,PEP and ART. Participant decided not to answer.	Moderately interesting; would engage me for some time (5-10 minutes total)	Offers a variety of interactive features/feedback	For women like me, with just a few issues	Perfect for women like me, no issues	Highly entertaining and fun, would re-watch and / or share with others	Perfect/timely response; no technical bugs found	Useable after a lot of time/effort	Usable after some time/effort	Mostly consistent/make sense with small problems	Mostly clear, able to select/locate/see/read items	High quality/resolution graphics and visual design - mostly proportionate, stylistically consistent	As above + very attractive, memorable, stands out; use of color enhances website features/menus	Relevant/ appropriate /coherent	Comprehensive and concise; contains links to more information and resources	Mostly clear/logical/correct with negligible issues	Developed using nationally competitive government or research funding (e.g. South African Department of Health)	Definitely. I would recommend this website to everyone	2022-03-10	꙳꙳꙳ Average	Agree	Disagree	Disagree	Disagree	Agree	Agree	Agree	Agree	Disagree	Agree
44	Beta	25+	OK	Participant says she thinks the information will be about HIV prevention, communication with partners, support from the community, sharing education with others, She also says she likes the picture of the smiling happy woman.	none	11	OK	Participant feels the instructions made the questions easier and nothing was challenging, There were no hard questions, She did have questions she read multiple times and she understood, Participant thinks all question are ok.	none	Discussing PrEP Use with Partners	OK	Participant says the results are expressing how she feels and how her relationship is, She says It is an app to learn about HIV and relationships, and it tells one more about PrEP and HIV prevention, and it shows you other types of relationships out there, Participant was very clear on scores.	none	OK	Messages she got were , It is her choice to disclose or not, if she wants to disclose, environment must be suitable and when it is the right time, She also got that PrEP only protects from HIV and only prevents the one that is using it, She will say you will learnt about HIV prevention and how to tell partner about PrEP, It is understandable and comfortable reading it, Participant likes the video…	none	OK	Messages she got were, abuse comes in many forms, you can not choose a partner based on looks. The questions about reflecting on your relationship made her think about her own relationship. She will present it as communication is very important in relationships, know what you want in a relationship, she will also talk about different forms of abuse	Videos did not play	Participant says she found the information she expected to find, she likes communication skills and information about PrEP, and the skills on telling partner about PrEP use. The site held her attention because of the videos, Nothing else to say, Most useful to participant were the videos that played, Most useful for other women will be the videos as well as she feels not everyone likes to read, v…	Very interesting, would engage me in repeat use	Very high level of responsiveness through interactive features/feedback	Perfect for women like me, no issues	Perfect for women like me, no issues	Moderately fun and entertaining, would watch them again	Some functions work, but slow or contains major technical problems	Easy to learn how to use the website (or has clear instructions)	Easy to use or missing a link or two	Mostly consistent/make sense with small problems	Mostly clear, able to select/locate/see/read items	High quality/resolution graphics and visual design - mostly proportionate, stylistically consistent	High level of visual appeal - seamless graphics - consistent and professionally designed	Highly relevant, appropriate, coherent	Comprehensive and concise; contains links to more information and resources	Mostly clear/logical/correct with negligible issues	Developed using nationally competitive government or research funding (e.g. South African Department of Health)	Definitely. I would recommend this website to everyone	1950-10-01	꙳꙳꙳꙳	Strongly agree	Strongly disagree	Strongly disagree	Strongly disagree	Strongly agree	Strongly agree	Strongly agree	Agree	Agree	Strongly agree
45	Beta	18-24	RC	The message on good communication with your partner and relationship safety attracted her, also the statement on using PrEP.	No issues.	19	OK	She felt that the instructions were okay, and nothing was challenging for her. Yes, there were questions that were hard to understand, such as question 4 under partner support. Yes they were questions she read multiple times, questions such as question 7 on traditional values. She felt that these questions are generalized. No questions needed to be reworked in her opinion.	No issues.	Partner Communication	RC	She failed to interpret the results at first attempt, but later managed with guidance. On Traditional values she scored lower which she believed that mean should have power over women. PAC: she scored lower, and agreed that her partner is not abusive and controlling. PS: she scored generally low which means her partner does not support her. PAH: she scored low, she agreed that her partner is not …	No issues.	OK	She learnt about ways of communicating better with her partner. She learnt that communication is important in a relationship. She felt that the content is okay, and she wouldn't change anything. The features are okay, and she liked the fact that important information is in bold. The video indicated that the couples were lacking communication. She did like the video. she learnt that it is importan…	No issues.	RC	She didn't go into details on this content until instructed. She learnt that you cannot choose the partner based on looks. she also learnt about different types of abuse. She wouldn't change anything about the content. She liked the features because they are educational. Yes, because she wanted to know about the signs of abuse. The video was an eye opener to her, she learnt about the type of emot…	No issues.	Yes, ways of communication, the information will help her to communicate better with her partner. The website did hold her attention, the part about partner communication and different types of abuse. she didn't have anything to think of at the moment. Learning about different different types of abuse was useful to her, especially the emotional abuse. other women will also learn about any form of…	Very interesting, would engage me in repeat use	Very high level of responsiveness through interactive features/feedback	Perfect for women like me, no issues	Perfect for women like me, no issues	Moderately fun and entertaining, would watch them again	Perfect/timely response; no technical bugs found	Able to use website immediately; intuitive; simple	Perfectly logical, easy, clear and intuitive screen flow throughout, or offers shortcut	Perfectly consistent and make sense	Professional, simple, clear, orderly, logically organized, device display optimized. Every design component has a purpose	Very high quality/resolution graphics and visual design - proportionate, stylistically consistent throughout	High level of visual appeal - seamless graphics - consistent and professionally designed	Relevant/ appropriate /coherent	Comprehensive and concise; contains links to more information and resources	Perfectly clear/logical/correct	Developed using nationally competitive government or research funding (e.g. South African Department of Health)	Definitely. I would recommend this website to everyone	1950-10-01	꙳꙳꙳꙳	Strongly agree	Strongly disagree	Strongly disagree	Strongly disagree	Agree	Strongly agree	Agree	Strongly agree	Strongly agree	Strongly agree
46	Beta	18-24	OK	Participant thinks that CHARISMA is about healthy relationship, PrEP use and being safe. Participant browsed the educational materials for male partners to learn more(HIV and mixed status) Participant could not pronounce eliminate	No issues HIV and mixed status couples content or information can be zoomed which is good	10	OK	The instructions were very easy and clear to understand. over all participant understood the section she did not have a lot to say.	No issues	Discussing PrEP Use with Partners	OK	Participant was able to interpret the results well. Participant would present the results over all instead of per section. Participant liked that she got the results after the quiz. Participant understands that the results are there to open your mind on how you see things	No issues	OK	PrEP is necessary for HIV negative people to use it due to that many things happen in the community eg: being raped. Participant pronounced anticipated as ncipated. Pronounced herpes as herbs. Participant liked the video's. Importance of PrEP disclosure to partner as this helps with better communication. Participant feels the content is very useful as it gives tips on PrEP disclosure and PrEP is …	No issues	OK	They are many types of abuse that one can experience. No,because she did not know about the page. Participant learnt that communication with the partner is important and apologizing when you have to leads to having a healthy relationship.	No issues	Yes,the information is very clear and you get enlightened knowing the different types of abuse and when to voice out what you don't like. On the home page the introduction states that would you like to have a healthy relationship that's what held her attention. The mobile site is very helpful and we are ignorant with some of the things. Learning more about PrEP. Learning about PrEP and types of a…	Very interesting, would engage me in repeat use	Very high level of responsiveness through interactive features/feedback	For women like me, with just a few issues	For women like me, with just a few issues	Highly entertaining and fun, would re-watch and / or share with others	Mostly functional with minor problems	Able to use website immediately; intuitive; simple	Perfectly logical, easy, clear and intuitive screen flow throughout, or offers shortcut	Perfectly consistent and make sense	Professional, simple, clear, orderly, logically organized, device display optimized. Every design component has a purpose	Very high quality/resolution graphics and visual design - proportionate, stylistically consistent throughout	As above + very attractive, memorable, stands out; use of color enhances website features/menus	Highly relevant, appropriate, coherent	Comprehensive and concise; contains links to more information and resources	Mostly clear/logical/correct with negligible issues	Developed using nationally competitive government or research funding (e.g. South African Department of Health)	Definitely. I would recommend this website to everyone	1950-10-01	꙳꙳꙳꙳꙳ One of the best websites I've used	Strongly agree	Strongly disagree	Strongly disagree	Strongly disagree	Strongly agree	Strongly agree	Strongly agree	Strongly agree	Strongly agree	Strongly agree
47	Beta	18-24	OK	Participant says that she thinks she will be able to find the information she is looking for without hearing from someone else, she says she thinks the page will be able to teach her more about PrEP.	none	11	OK	Participant felt that the instructions were clear and understandable, Participant says the question. "I feel frightened by what my partner says or does" was hard for her to understand, Participant says she had questions that she read multiple times to better understand, Participant suggested fear or scared instead of frightened. Overall she says the questions makes one think about their relations…	None	Partner Communication	OK	Participant took a bit of time to understand how the scores worked, but ended up understanding, she says her results is what she feels as she answered honestly, She would say it is a website where you learn about the status of your relationship and PrEP, and there are questions that you answer that will determine how you feel about your relationship, At first she did not realize where her results…	None	OK	Messages participant got were, communication is the best key, do not involve 3rd parties, do not be silent, resolve one issue at a time and do not criticize your partner, She would present it step by step by saying, think about your voice, tone and body when communicating with partner, those will also determine whether you will go forward or backwards, Participant liked the videos, She learnt tha…	none	OK	Messages participant got were, do not just go for looks when choosing a partner and types of abuse, Participant says she has learnt about the healthy and healthy, healthy being good communication, unhealthy are saying bad things to each other. She says she would have gone just to understand what is a healthy relationship, She thinks videos are fine and good, She likes the videos, She thinks the b…	none	Participant found the information she was looking for and expected, she liked the information where they made it clear that relationships are not about looks, It held her attention because it has information one has been asking themselves about, No other thoughts, Types of violence and the quiz were most useful to participant, Fpr other women as well it will be types of violence as there is a lot…	Very interesting, would engage me in repeat use	Basic interactive features	Perfect for women like me, no issues	Perfect for women like me, no issues	Moderately fun and entertaining, would watch them again	Perfect/timely response; no technical bugs found	Easy to learn how to use the website (or has clear instructions)	Perfectly logical, easy, clear and intuitive screen flow throughout, or offers shortcut	Perfectly consistent and make sense	Mostly clear, able to select/locate/see/read items	High quality/resolution graphics and visual design - mostly proportionate, stylistically consistent	Some visual appeal - average, neither pleasant, nor unpleasant	Relevant/ appropriate /coherent	Comprehensive and concise; contains links to more information and resources	Perfectly clear/logical/correct	Appears to come from a legitimate source, but it cannot be verified (e.g. has no webpage)	Definitely. I would recommend this website to everyone	>50	꙳꙳꙳꙳	Agree	Strongly disagree	Strongly disagree	Strongly disagree	Strongly agree	Strongly agree	Strongly agree	Strongly agree	Strongly agree	Strongly agree
48	Beta	18-24	RC	The introductory text is attractive and it educates one about communication and relationship safety.	No issues.	22	OK	There was nothing difficult to understand. She didn't know where to start with the quiz. No questions were hard to understand. They were questions she read multiple times to understand them. Questions such as questions 2 under partner abuse and control, the word ''intimidate'' made it difficult to understand. She would remove ''intimidate'' from the question and put control. No any other question…	No issues.	Discussing PrEP Use with Partners	NC	She struggled to interpret the results even after given guidance. had to give her more and more direction. TV; she scored higher which she believed that men should have more power over family decisions than women. PAC; she scored lower, she agreed that her partner is not abusive. PS; scored higher, she agreed that her partner is supportive. PAP; she scored lower, she believed that her partner is …	No issues.	RC	She learnt about the importance of taking PrEP. She couldn't think of anything. The video shared important information about PrEP use. She liked the video and she learnt that one can contract HIV if not using PrEP. She learnt that it is important to use PrEP. She wouldn't change anything about the video.	No issues.	RC	She learnt about different types of abuse. They have used good features. From the physical abuse she would add a picture showing a man beating a woman. She would have gone to this content to get information about unhealthy relationship. The video showed emotional form of abuse. She liked the video, and she learnt that in a relationship everyone should be equal. To respect your partner. She wouldn…	The website was bit slow in this content and taking time to load information.	Yes, types of abuse, it made her understand different abuses, and how it affects the relationship. The website did hold her attention, but she couldn't think of anything. She does not have any other thoughts about the website. PrEP disclosure as a useful information. Other women will benefit from healthy relationship. There are some concepts that were difficult for her to understand, though she c…	Very interesting, would engage me in repeat use	Very high level of responsiveness through interactive features/feedback	For women like me, with just a few issues	Perfect for women like me, no issues	Moderately fun and entertaining, would watch them again	Website works overall. Some technical problems need fixing/Slow at times	Easy to learn how to use the website (or has clear instructions)	Perfectly logical, easy, clear and intuitive screen flow throughout, or offers shortcut	Mostly consistent/make sense with small problems	Very bad design, cluttered, some options impossible to select/locate/see/read device display not optimized	Very high quality/resolution graphics and visual design - proportionate, stylistically consistent throughout	High level of visual appeal - seamless graphics - consistent and professionally designed	Relevant/ appropriate /coherent	Comprehensive and concise; contains links to more information and resources	Perfectly clear/logical/correct	Source identified but legitimacy/trustworthiness of source is questionable (e.g. commercial business with vested interest)	Definitely. I would recommend this website to everyone	2022-03-10	꙳꙳꙳꙳꙳ One of the best websites I've used	Agree	Strongly disagree	Strongly disagree	Disagree	Agree	Agree	Agree	Agree	Agree	Agree
49	Beta	18-24	OK	Participant pronounced content as context Participant browsed the educational material for partner's content. participant thinks that CHARISMA is about having healthy relationships and helping their partners. There should be a guide that tells you that this particular feature is for what for easy use.	No issues	10	OK	Instructions were very clear, easy and understandable. Participant feels that she is going no where in life. Partner does what he wants to do. participant is not sure how partner might react if she discloses PrEP use. Participant thinks that they should have good communication naturally this must not be built by PrEP use.	No issues	Discussing PrEP Use with Partners	OK	Participant could not interpret the results. Participant understands that she does not want to be controlled she agrees with results she got a true refection of her relationship. Participant thinks we should make the scores clear.	The page froze on the you did great page.	OK	How to tell your partner about PrEP use and in which manner you can tell him what to do in different situations. Participant liked the videos. The possible scenarios were not in line with the responses which make one confused. participant learnt that PrEP is for everyone its not only for people with stable partners, not to judge people who are taking PrEP and communicating with your partner about…	No issues	NC	You should know the different kinds of abuse, Yes, to learn more about different kinds of abuse,you should when your partner does somethings that are wrong that this is abuse and you should no choose a partner based on their looks. Participant could not find the healthy relationship content. Participant learnt that you should not mistreat your partner be able to communicate better with your partn…	No issues	It showed her that you can be abused without knowing or being aware that its abuse. Participant is aware of the different types of abuse and will be able to use these tips in her relationship. Because the website has educational videos and it is the first time that the participant has seen such in a website. Making the website more womanly and have some motivational quotes somewhere. The healthy …	Moderately interesting; would engage me for some time (5-10 minutes total)	Basic interactive features	Acceptable but not specific for women like me. May be inappropriate/unclear/confusing	Perfect for women like me, no issues	Moderately fun and entertaining, would watch them again	Mostly functional with minor problems	Useable after a lot of time/effort	Different sections within the website seem disconnected and random/confusing/navigation is difficult	Often inconsistent/confusing	Satisfactory, few problems with selecting/locating/seeing/reading items or with minor screensize problems	Moderate quality graphics and visual design (generally consistent in style)	Little visual appeal - poorly designed, bad use of color, visually boring	Highly relevant, appropriate, coherent	OK but not comprehensive or concise	Mostly clear/logical/correct with negligible issues	Developed by government, university or as above but larger in scale	There are many people I would recommend this website to	>50	꙳꙳꙳ Average	Agree	Disagree	Disagree	Disagree	Agree	Agree	Agree	Agree	Agree	Agree
50	Beta	25+	OK	The participant stated that CHARISMA homepage looks like a good start, and it is helpful as it aims to help teenagers prevent themselves from getting HIV. She stated that it is well presented an informative.	Participant swiped to the left but the website did not go to the left.	5	OK	The participant stated that the instructions are clear and easy to understand, however some statements made her think really hard about her partner and her relationship. For example, the statement about how will her partner feel about her using PrEP.	No issues	Responding to IPV	OK	The participant was able to understand her results after probes. She stated that her results fro traditional;l values means that she believes in equal partnership and that men should not have more power than women in relationships. She stated that she would present the results differently by including practical examples in the texts. With regards to being suggested to read about IPV, she stated t…	No issues	OK	The participant stated that from this content, she realized that she does not have to risk with her life and she should never make sacrifices to keep her relationship.	Participant tried to zoom the cycle of violence but it did not get zoomed.	OK	The participant stated that the website teaches her that she does not have to settle for less and that she must stand up for herself. She stated that she would present the information differently by emphasizing that women should put themselves before everyone else. She stated that she would have gone to the healthy relationship content because she wanted to learn more about herself as an individu…	No issues	The participant stated that she likes that the mobile website teaches a lot about how to protect and prevent women from getting HIV. She stated that the website held her attention because it has good information. She stated that the content on healthy relationship was useful to her and stated that it will also be useful to other women by teaching them how to take care of themselves. She stated th…	Very interesting, would engage me in repeat use	Very high level of responsiveness through interactive features/feedback	Perfect for women like me, no issues	For women like me, with just a few issues	Highly entertaining and fun, would re-watch and / or share with others	Perfect/timely response; no technical bugs found	Able to use website immediately; intuitive; simple	Perfectly logical, easy, clear and intuitive screen flow throughout, or offers shortcut	Perfectly consistent and make sense	Mostly clear, able to select/locate/see/read items	Very high quality/resolution graphics and visual design - proportionate, stylistically consistent throughout	High level of visual appeal - seamless graphics - consistent and professionally designed	Highly relevant, appropriate, coherent	Comprehensive and concise; contains links to more information and resources	Perfectly clear/logical/correct	Developed using nationally competitive government or research funding (e.g. South African Department of Health)	Definitely. I would recommend this website to everyone	2022-03-10	꙳꙳꙳꙳꙳ One of the best websites I've used	Strongly agree	Strongly agree	Strongly agree	Strongly agree	Agree	Strongly agree	Strongly agree	Strongly agree	Agree	Strongly agree
51	Beta	25+	OK	The participant stated that the homepage looks okay, and it aims to protect girls from getting HIV by teaching them about PrEP and relationships.	No issues.	8	OK	The participant stated that the statements are practical because they reflect what happens in real life situations. for example my partner will get violent if i asked him to use a condom. She stated that she had a problem with traditional values because she did not agree with most of the statements.	No issues	Responding to IPV	OK	Participant stated that she agrees with her results as they are a true reflection of what is currently happening with her partner and reflects the views she has about equal partnership. She stated that she would present the results differently by personalizing them and telling people who took the quiz that you got 5 out of 54 which is a lower score meaning that believe men should not have more po…	No issues.	OK	The participant stated that staging an easy exit is not practical because anything in a violent situation can be used as a weapon. She stated that she learned that abuse starts with small things, and if the woman overlooks it, it will only get worse. She stated that she would not change anything because all the information speaks for itself.	No issues.	OK	The participant stated that there is repetition of content from IPV about the types of abuse. She stated that the website teaches her that women should be safe when they are with their partners and that men should treat women with respect. She stated that she would not have went to healthy relationship content if the interviewer did not ask her to because she did not think it was necessary becaus…	No issues	The participant stated that she liked information about how women should make their own decisions in relationships. She also stated that the mobile website held her attention because she knows about abuse and unhealthy relationships and she thought they did not matter but reading about them made her realize that abuse will never stop until she does something about it. She stated that she found al…	Very interesting, would engage me in repeat use	Offers a variety of interactive features/feedback	For women like me, with just a few issues	Perfect for women like me, no issues	Moderately fun and entertaining, would watch them again	Perfect/timely response; no technical bugs found	Easy to learn how to use the website (or has clear instructions)	Perfectly logical, easy, clear and intuitive screen flow throughout, or offers shortcut	Perfectly consistent and make sense	Bad design, random, unclear, some options difficult to select/locate/see/read	High quality/resolution graphics and visual design - mostly proportionate, stylistically consistent	High level of visual appeal - seamless graphics - consistent and professionally designed	Highly relevant, appropriate, coherent	Comprehensive and concise; contains links to more information and resources	Mostly clear/logical/correct with negligible issues	Developed by government, university or as above but larger in scale	Definitely. I would recommend this website to everyone	>50	꙳꙳꙳꙳꙳ One of the best websites I've used	Agree	Disagree	Strongly disagree	Strongly disagree	Strongly agree	Strongly agree	Strongly agree	Strongly agree	Strongly agree	Agree
52	Beta	18-24	OK	Participant could not pronounce antiretroviral. Participant thinks that from ready the introductory text its very interesting and you want to learn or know more. Participant went onto the PrEP page to learn more . They are 2 two's on the under PrEP information PrEP,PEP and ART section	No issues	10	OK	Participant felt that if her partner would find out about her PrEP use something bad would happen to her. The instructions were very clear. Participant took sometime to answer the question a woman should always listen and follow the word of her husband without questions) Participant said its sometimes difficult to follow the rules. Participant read the question (my partner makes all of the decisi…	No issues	Responding to IPV	OK	Participant thought that she is too dependent on her partner. The participant agrees with the results as she believes she is in an abusive relationship and she is scared for her life and being infected with HIV because she can't use HIV prevention methods in her relationship. Participant feels scared and shocked because she would be classified as being in a violent relationship because it is scar…	No issues.	OK	Participant got the message that there is help and they are always ways to prevent violence.	The cycle of violence picture cannot be zoomed.	OK	participant could not find the healthy relationship content. No, because the participant did not know about the page. Men have insecurities that may be the reason behind the abuse. Participant liked the video's. Participant got the message that they are many ways to see what is healthy or unhealthy in a relationship. Participant learnt that abuse is wrong and no one deserves to be abused or treat…	No issues	Yes, Participant liked that it taught her ,more on abuse. Participant found the information helpful because it gave her a better understanding about abuse. All the topic she got to learn about. talking and learning about the abuse she is experiencing. Learning more about healthy and unhealthy content. Participant would feel safe because everything is confidential. Online magazine.	Very interesting, would engage me in repeat use	Very high level of responsiveness through interactive features/feedback	For women like me, with just a few issues	For women like me, with just a few issues	Highly entertaining and fun, would re-watch and / or share with others	Mostly functional with minor problems	Easy to learn how to use the website (or has clear instructions)	Easy to use or missing a link or two	Perfectly consistent and make sense	Professional, simple, clear, orderly, logically organized, device display optimized. Every design component has a purpose	Very high quality/resolution graphics and visual design - proportionate, stylistically consistent throughout	High level of visual appeal - seamless graphics - consistent and professionally designed	Highly relevant, appropriate, coherent	Comprehensive and concise; contains links to more information and resources	Perfectly clear/logical/correct	Developed using nationally competitive government or research funding (e.g. South African Department of Health)	There are many people I would recommend this website to	>50	꙳꙳꙳꙳꙳ One of the best websites I've used	Agree	Disagree	Disagree	Strongly disagree	Strongly agree	Strongly agree	Strongly agree	Strongly agree	Strongly agree	Strongly agree
53	Beta	18-24	OK	Participant thinks that the home page is nice and easy to navigate. Participant browsed the HIV prevention PrEP for further information.	No issues	8	OK	Participant is a fast reader. participant felt that the instructions were helpful it made it easier to answer the questions. Using PrEP with my partner will help us communicate better participant marked disagree a lot this was an error because she did not realize that the options had changed to agree a lot being at the bottom. Under partner abuse and control question participant suggests that dif…	No issues	Discussing PrEP Use with Partners	OK	Participant feels that the way the results are structured on the result summary they are not clear to understand. Participant understands the results and she is able to interpret them very well. Participant understands that she sees things differently then other people she sees them in a positive light and agree's with the results and the scores she got. Participant would have the ratings explain…	No issues.	OK	The videos are capture correctly and send the message across and they are nice and short. Participant liked the video's Tips on PrEP disclosure how to do it,where and possible questions. Participant seemed to enjoy the videos. Participant learnt that some of us may be ignorant when it comes to HIV prevention methods.	No issues	NC	Participant could not find the healthy relationship content. The content is perfect the way it is. No,because she could not see the page. The video's portray and sends the message that they wanted to portray. Participant liked the video's. It is not always about the looks but about his qualities and that they are different forms of abuse one has to take sometime out check if their relationship is…	No issues.	Participant likes that it gives you more information on different topics. Participant found everything to be helpful, the PrEP content was more helpful. Yes, because it is resourceful attractive and she liked the design and wanted to learn more. HIV Prevention PrEP content. Participant would feel safe using the website on her phone because the website is confidential information will not be share…	Very interesting, would engage me in repeat use	Very high level of responsiveness through interactive features/feedback	Perfect for women like me, no issues	Perfect for women like me, no issues	Highly entertaining and fun, would re-watch and / or share with others	Perfect/timely response; no technical bugs found	Able to use website immediately; intuitive; simple	Perfectly logical, easy, clear and intuitive screen flow throughout, or offers shortcut	Perfectly consistent and make sense	Professional, simple, clear, orderly, logically organized, device display optimized. Every design component has a purpose	Very high quality/resolution graphics and visual design - proportionate, stylistically consistent throughout	As above + very attractive, memorable, stands out; use of color enhances website features/menus	Highly relevant, appropriate, coherent	Comprehensive and concise; contains links to more information and resources	Perfectly clear/logical/correct	Developed using nationally competitive government or research funding (e.g. South African Department of Health)	Definitely. I would recommend this website to everyone	>50	꙳꙳꙳꙳꙳ One of the best websites I've used	Strongly agree	Strongly disagree	Strongly disagree	Strongly disagree	Strongly agree	Strongly agree	Strongly agree	Strongly agree	Strongly agree	Strongly agree
54	Beta	18-24	OK	Participant says that looking at the page, she thinks it is youth friendly information about relationships and PrEP, because she feels it is the youth that are mostly knowledgeable about PrEP, she thinks the information will help support other youth as there is also some shareable information,	None	8	OK	Participant felt that the instructions were not strict, they are just general and understandable and do not make one uncomfortable. Participant says that no questions were hard to understand, they were clear. No questions were read multiple times, Participant says everything was understood very well,	none	Discussing PrEP Use with Partners	OK	Participant was not immediately clear on the results summary, after she understood she says the results speak to what is happening in her relationship as it is not doing well, Participant says she would say CHARISMA helps to express feelings and honesty about ourselves	None	OK	Messages participant got were, for other people, it will be difficult for them to disclose PrEP use, people judge PrEP users a lot, She learnt skills on PrEP use disclosure, She says she will present as an app where you learn about new things and things to protect the youth. Participant liked the videos , because it showed that PrEP is not only for people with multiple partners, Participant learn…	None	OK	Messages she received were, good looks are not all that in a relationship to work, Most youth think that being slapped means that the partner loves you not knowing that is abuse and it is not healthy, and she got messages of different types of abuse, Participant would present as it is important to look beyond looks and material things like car when finding a partner as this will not guarantee hea…	None	Participant found the information she was hoping to find, she liked the fact that it is not only women but men are taught as well how to treat each other, She says it held her attention a lot as it is exactly what is happening in our lives, it is how the youth are living, No other thoughts, Most useful to participant was the healthy and unhealthy content, Most useful for other women will be the t…	Very interesting, would engage me in repeat use	Offers a variety of interactive features/feedback	Perfect for women like me, no issues	For women like me, with just a few issues	Highly entertaining and fun, would re-watch and / or share with others	Perfect/timely response; no technical bugs found	Easy to learn how to use the website (or has clear instructions)	Usable after some time/effort	Perfectly consistent and make sense	Professional, simple, clear, orderly, logically organized, device display optimized. Every design component has a purpose	High quality/resolution graphics and visual design - mostly proportionate, stylistically consistent	Some visual appeal - average, neither pleasant, nor unpleasant	Moderately relevant/ inappropriate /coherent	Comprehensive and concise; contains links to more information and resources	OK but often unclear/confusing/wrong	Developed by government, university or as above but larger in scale	Definitely. I would recommend this website to everyone	2022-03-10	꙳꙳꙳꙳	Strongly agree	Strongly disagree	Strongly disagree	Strongly disagree	Strongly agree	Strongly disagree	Strongly agree	Strongly agree	Agree	Strongly agree
55	Beta	25+	OK	Participant thinks it will be helpful for discordant couples as they will receive information on using PrEP if the partner is willing, she likes the counselling content for people who want to know more, the page gives knowledge.	None	10	OK	Participant says the instructions were understandable, she understood very well, nothing was challenging, There were no hard questions to understand for participant, No questions were read multiple times, No questions to be reworded, Overall she says the questions makes one think deep, she says there are questions that one does not think about, she says she was clear and answered confidently, Par…	None	Discussing PrEP Use with Partners	OK	Participant was confused about the results but says they reflect exactly how she feels, they reflect very well with her.	None	OK	Messages she got were, using PrEP is for the protection of two people in a relationship though it protects the one using it, She would present as, If you need tips on how to disclose PrEP use or considering it, you will find the best tips there, She liked the videos, She learnt that PrEP does not prevent STI's, one ,must add condoms as well, Nothing to change, Participant also said that the tip o…	None	OK	Messages received were, the different types of abuse especially financial abuse, a lot of people are not aware of it, She says she will present as the app that gives information one did not think of, like characteristics of a partner, people tend to not think of needs of a relationship, Participant says that she never would have gone to the page as she will not be interested and not curious to kn…	None	Participant found information she hoped to find, the tips on PrEP use disclosure, She says it held her attention as it was very interesting, she was curious to find out about the information displayed, She had no other thoughts, Most useful to participant was the knowledge she got about PrEP, Most useful to other women will be tips on PrEP disclosure, The table with male partner concerns and pote…	Very interesting, would engage me in repeat use	Offers a variety of interactive features/feedback	Perfect for women like me, no issues	Perfect for women like me, no issues	Moderately fun and entertaining, would watch them again	Mostly functional with minor problems	Easy to learn how to use the website (or has clear instructions)	Perfectly logical, easy, clear and intuitive screen flow throughout, or offers shortcut	Perfectly consistent and make sense	Professional, simple, clear, orderly, logically organized, device display optimized. Every design component has a purpose	High quality/resolution graphics and visual design - mostly proportionate, stylistically consistent	As above + very attractive, memorable, stands out; use of color enhances website features/menus	Highly relevant, appropriate, coherent	Comprehensive and concise; contains links to more information and resources	Perfectly clear/logical/correct	Developed using nationally competitive government or research funding (e.g. South African Department of Health)	Definitely. I would recommend this website to everyone	>50	꙳꙳꙳꙳	Strongly agree	Disagree	Strongly disagree	Strongly disagree	Neither agree nor disagree	Strongly agree	Strongly agree	Strongly agree	Strongly agree	Agree
56	Beta	18-24	OK	The text is open to know more about PrEP and relationships. The features on the page itself does not give information about what to expect until you have to read the introductory text. In general it shows good information.	No issues.	20	OK	The instructions are simple, and understandable. nothing challenging about the instructions. No questions were hard to understand. No questions were read multiple times. In general the questions are well designed and they make you think of your relationship and health.	No issues.	Discussing PrEP Use with Partners	OK	TV; she scored lower, she doesn't believe that men should have power over women. PAC; she scored lower, her partner is not abusive. PS; her score is average, she agreed that her partner is not always supportive. PAP; she scored lower, her partner might think that she has HIV. HPR; she scored 30 over 30, she is ready to use PrEP pill. Nothing should be changed, it is well presented.	No issues.	RC	It prepares you on how to communicate PrEP use with your partner. She learnt about how to care for her health and that of the partner. To educate her partner about PrEP. The features are okay, they will help other people who don't know English. The features are attractive, they make you want to read more. On common male partner concerns about PrEP, she felt that the information could be presented…	No issues.	RC	To learn about abuse in a relationship. Ho to resolve issues with your partner to have a healthy relationship. To recognize unhealthy relationship. The features are good especially the ones used to elaborate types of abuse. Change information on ''what you want in your partner'' she felt that the information is irrelevant to the content, rather remove it and keep the rest. She would have went to …	No issues.	No, she was not hoping to find anything. Yes, it did hold her attention , starting from the quiz and getting the results. The website it attracts you wanting to learn more. No any other thoughts. She only thought that there is less information on the website. The PrEP information, healthy and unhealthy relationship were most useful for her. other women will benefit by knowing about PrEP use, comm…	Very interesting, would engage me in repeat use	Very high level of responsiveness through interactive features/feedback	For women like me, with just a few issues	For women like me, with just a few issues	Moderately fun and entertaining, would watch them again	Perfect/timely response; no technical bugs found	Easy to learn how to use the website (or has clear instructions)	Perfectly logical, easy, clear and intuitive screen flow throughout, or offers shortcut	Perfectly consistent and make sense	Professional, simple, clear, orderly, logically organized, device display optimized. Every design component has a purpose	Very high quality/resolution graphics and visual design - proportionate, stylistically consistent throughout	High level of visual appeal - seamless graphics - consistent and professionally designed	Highly relevant, appropriate, coherent	Comprehensive and concise; contains links to more information and resources	Perfectly clear/logical/correct	Developed using nationally competitive government or research funding (e.g. South African Department of Health)	There are many people I would recommend this website to	2022-03-10	꙳꙳꙳꙳꙳ One of the best websites I've used	Agree	Strongly disagree	Strongly disagree	Strongly disagree	Strongly agree	Strongly agree	Strongly agree	Strongly agree	Agree	Agree
57	Beta	25+	RC	She felt that the introductory text is okay. From the text she learned that CHARISMA is here to help them [women] prevent for HIV. The text and features are fine.	No issues.	20	OK	There is a repetition of ''for'' on relationship quiz instructions. ''were proud of you for for taking this step''. She understood the instructions. nothing was challenging. No questions were hard to understand. Yes, they were questions read multiple times. for example, question 3 under traditional values. she had no suggestions. No questions to be reworded.	No issues.	Responding to IPV	RC	The participant was able to interpret the results without any guidance. TV; she scored lower, meaning she don't think men should have power over women. PAC; she scored lower, meaning that her partner is not controlling and abusive. PS; she scored lower, which she agreed that her partner is not supportive. PAHP; she scored lower, which she agreed that her partner is not resistant to HIV prevention…	No issues.	RC	She felt that texts under a ''safety plan'' are too small. The participant was interested reading the content, she even went further to read ''ABOUT AS''. She learnt about safety plan. she learnt about different types of abuse, ad signs of abuse. She would present the page the way it is. The features are clear.	No issues.	RC	She learnt about types of abuse, specifically emotional abuse. Good relationship is not only about looks. All women should be treated equally, and they should feel safe in a relationship. She liked the way the information is presented. She would have went to the page even if I didn't ask, to learn more about CHARISMA. The video (s) teaches women not to allow their partners to decide for them on w…	No issues.	Yes, to learn about the relationship, to learn about different types of abuse. Yes, safety planning attracted her. No any other thoughts. Safety planning was most useful to her. other women will also benefit from safety planning. Nothing challenging. She would feel safe using it at home, because she will have enough time to go through the website, she will even be able to share it with other. Cou…	Very interesting, would engage me in repeat use	Offers a variety of interactive features/feedback	For women like me, with just a few issues	For women like me, with just a few issues	Highly entertaining and fun, would re-watch and / or share with others	Perfect/timely response; no technical bugs found	Able to use website immediately; intuitive; simple	Perfectly logical, easy, clear and intuitive screen flow throughout, or offers shortcut	Perfectly consistent and make sense	Professional, simple, clear, orderly, logically organized, device display optimized. Every design component has a purpose	High quality/resolution graphics and visual design - mostly proportionate, stylistically consistent	As above + very attractive, memorable, stands out; use of color enhances website features/menus	Relevant/ appropriate /coherent	Comprehensive and concise; contains links to more information and resources	Perfectly clear/logical/correct	Developed using nationally competitive government or research funding (e.g. South African Department of Health)	Definitely. I would recommend this website to everyone	>50	꙳꙳꙳꙳	Strongly agree	Disagree	Disagree	Agree	Agree	Agree	Strongly agree	Strongly agree	Strongly agree	Strongly agree
58	Beta	25+	RC	Participant thinks that CHARISMA is about using PrEP and if you are in an abusive relationship. Participant browsed the about us and PrEP page to learn more about CHARISMA. Participant repeated the 3 difference between PrEP, PEP and ART for better understanding. Participant could not pronounce antiretroviral on the PrEP content.	No issues	11	RC	Participant pronounced partner as mother. the instructions are clear and easy to understand. I only think i am attractive if other people think i am participant repeated the question. My partner slaps,hits,kicks or pushes me she repeated the question. My partner makes most of the decisions about how the household money is used repeated question. Arguments with my partner results in me feeling dow…	No issues	Discussing PrEP Use with Partners	NC	Participant thought she did well on the relationship quiz. participant could not interpret the results. suggested the results to be interpreted in another language that could be easily understood. participant did not understand the content.	No issues	OK	Participant pronounced contract as contact. Pronounced Herps as herbs. participant liked the video's. participant learnt that you should not have any secret tell you partner everything it may end up badly if you lie. Participant got the message that they are different kinds of tips you can use should you want to disclose or not. Participant found some words to be difficult for her to pronounce . …	No issues	OK	Participant could not find the healthy relationship content. Participant got a message that she must not be around someone who abuses her you must not stay in an abusive relationship. Yes, participant was going to look for the page until she finds it. participant like the videos The videos are clear and send the message across. Participant learnt that there are different forms of abuses that they…	No issues	Yes, participant liked that she learnt about the different types of abuse. Yes, the videos held her attention the most because these are the things that are happening outside. The videos both PrEP disclosure and the healthy relationship content. Everything on the website. 100% safe, because she will be the only person knowing that she is on the website. facebook and whats app.	Very interesting, would engage me in repeat use	Very high level of responsiveness through interactive features/feedback	Perfect for women like me, no issues	Perfect for women like me, no issues	Highly entertaining and fun, would re-watch and / or share with others	Perfect/timely response; no technical bugs found	Easy to learn how to use the website (or has clear instructions)	Perfectly logical, easy, clear and intuitive screen flow throughout, or offers shortcut	Perfectly consistent and make sense	Professional, simple, clear, orderly, logically organized, device display optimized. Every design component has a purpose	Very high quality/resolution graphics and visual design - proportionate, stylistically consistent throughout	As above + very attractive, memorable, stands out; use of color enhances website features/menus	Highly relevant, appropriate, coherent	Comprehensive and concise; contains links to more information and resources	Perfectly clear/logical/correct	Developed using nationally competitive government or research funding (e.g. South African Department of Health)	Definitely. I would recommend this website to everyone	>50	꙳꙳꙳꙳꙳ One of the best websites I've used	Strongly agree	Disagree	Disagree	Disagree	Strongly agree	Strongly agree	Strongly agree	Strongly agree	Strongly agree	Strongly agree
59	Beta	18-24	OK	CHARISMA is about helping people who may not have a voice in their relationships. participant browsed the about us page to learn more about CHARISMA and the HIV prevention PrEP. participant suggested that they should be side effects included on the PrEP content. Participant could not pronounce digitize and antiretroviral.	No issues	8	OK	Participant feels that the instructions are fine able to understand. I feel frightened by what my partner says or does. My partner is as committed as i am to our relationship.	No issues	Responding to IPV	NC	Participant could not interpret the results. Participant feels she did not understand some of the questions when she answered. Participant suggested we have a graph to see where you belong according to the graph Participant feels that they should be some kind of assistance with interpreting the results and have some form of a drop down on the questions that one may not understand that will clearl…	No issues.	OK	Participant gets that a safety plan is important to have in place as this can save lives.	No issues	OK	Participant was not able to find the healthy relationship content. No, because she did not know about the content. participant thinks that the videos are teaching them many things. The content is about what is a healthy relationship and what is not. Participant learnt that trusting someone takes a while.	No issues	No, but did not get the PrEP side effects on the content. No, PrEP side effects. The website has a lot of content which is educational. Types of abuse and safety planning. The healthy relationship content. Participant would feel very safe, she has a password on her phone. Chrome,youtube.	Very interesting, would engage me in repeat use	Very high level of responsiveness through interactive features/feedback	For women like me, with just a few issues	For women like me, with just a few issues	Highly entertaining and fun, would re-watch and / or share with others	Perfect/timely response; no technical bugs found	Easy to learn how to use the website (or has clear instructions)	Perfectly logical, easy, clear and intuitive screen flow throughout, or offers shortcut	Perfectly consistent and make sense	Mostly clear, able to select/locate/see/read items	Very high quality/resolution graphics and visual design - proportionate, stylistically consistent throughout	As above + very attractive, memorable, stands out; use of color enhances website features/menus	Highly relevant, appropriate, coherent	Comprehensive and concise; contains links to more information and resources	Perfectly clear/logical/correct	Developed using nationally competitive government or research funding (e.g. South African Department of Health)	There are many people I would recommend this website to	1950-10-01	꙳꙳꙳꙳꙳ One of the best websites I've used	Strongly agree	Neither agree nor disagree	Strongly disagree	Disagree	Strongly agree	Strongly agree	Agree	Strongly agree	Agree	Agree
60	Beta	18-24	OK	The participant stated that the website looks good and is easy to understand, it has options that one can choose from and gives access to tailored support.	No issues	8	OK	The participant stated that instructions are clear and easy to understand, and all the questions were easy.	WiFi kept on disconcerting and interrupting the participants on the heart quiz.	Partner Communication	OK	Participant did not understand her results at first but she was able to interpret them with the aid of the interviewer and she stated that she agreed with them. She stated that she would personalize the results for example tell a person who took the test that "you obtained a high score, therefore this means you believe that men should have more power than women in relationship decisions"	No issues.	OK	The participant stated that she learnt how to communicate better with her partner and other people in her community. She stated that this content taught her how she should behave when she is around other people and to always communicate using "I" statements . She stated that she liked the video and that they taught her that she should not involve other people in her relationships. She stated that…	No issues	OK	The participant stated that this content taught her about healthy and unhealthy relationships. She stated that it also gave her tips on how to save her marriage in future. When asked what she would change, she stated that she would teach women what to do if they feel abused. She stated that would have went to the healthy relationship content even if the interviewer did not ask her to because she …	Video did not play the first time.	The participant stated that she liked that the website teaches her how to avoid conflict, and how she can save her relationships through respect and being humble. She stated that the website held her attention because it talks about relationships. She stated that the website looks nice and she really liked the video because they are informative. She thinks information on the different types of ab…	Moderately interesting; would engage me for some time (5-10 minutes total)	Offers a variety of interactive features/feedback	Perfect for women like me, no issues	Perfect for women like me, no issues	OK, fun enough to entertain me one time	Some functions work, but slow or contains major technical problems	Easy to learn how to use the website (or has clear instructions)	Easy to use or missing a link or two	Mostly consistent/make sense with small problems	Mostly clear, able to select/locate/see/read items	Moderate quality graphics and visual design (generally consistent in style)	High level of visual appeal - seamless graphics - consistent and professionally designed	Relevant/ appropriate /coherent	Comprehensive and concise; contains links to more information and resources	Mostly clear/logical/correct with negligible issues	Developed by government, university or as above but larger in scale	There are many people I would recommend this website to	1950-10-01	꙳꙳꙳꙳꙳ One of the best websites I've used	Strongly agree	Strongly disagree	Strongly disagree	Neither agree nor disagree	Strongly agree	Strongly agree	Strongly agree	Strongly agree	Neither agree nor disagree	Agree
61	Beta	18-24	OK	Great website, it does not only focus on women, but it is also inclusive of mem too.	Could not swipe to the left on the bottom of the homepage.	5	OK	All the questions were clear and the instructions were easy to understand. She stated that she had a problem with choosing a response for the statement "I think I am attractive if other people think I am" because she is insecure about her body. She also had a problem with choosing a response for the statement "my partner is as committed as I am to our relationship" because she does not spend a lo…	No issues.	Discussing PrEP Use with Partners	OK	The participant stated that her results tell her that she is in a healthy relationship. She stated that she would present the results differently by grouping them according to the responses. For example, state that those who choose to agree a lot got this certain score, and those who chose to disagree a lot got this certain score and then give an example of what that score means.	No issues.	OK	The participant stated that the website teacher her how to use PrEP and how to disclose PrEP use to her partner if she wants to. She also stated that it gives tips on how to keep PrEP use a secret if one feels like their partner may get violent if he finds out. She stated that she would present this information differently by reducing the length by giving a brief summary of the dos and don't. Wit…	No issues	OK	The participant stated that the content is teaching her what a healthy relationship is and about the different types of abuse. She states that she would add more pictures to make it interesting and realistic. When asked if she would have gone to the relationship content if the interviewer did not ask her to, she said yes because she likes to take quizzes so she thought there is one there. With re…	No issues.	She stated that she found information on what PrEP is, how to use it and that it can help reduce the high rates of new HIV infections. She stated that she learned that it does not protect one from STI's. She stated that the website held her attention because it has attractive colors that are womanly. She stated that information on PrEP was very useful to her other because it helped correct some m…	Very interesting, would engage me in repeat use	Offers a variety of interactive features/feedback	Perfect for women like me, no issues	Perfect for women like me, no issues	Moderately fun and entertaining, would watch them again	Perfect/timely response; no technical bugs found	Easy to learn how to use the website (or has clear instructions)	Easy to use or missing a link or two	Perfectly consistent and make sense	Mostly clear, able to select/locate/see/read items	Very high quality/resolution graphics and visual design - proportionate, stylistically consistent throughout	As above + very attractive, memorable, stands out; use of color enhances website features/menus	Relevant/ appropriate /coherent	Comprehensive and concise; contains links to more information and resources	Mostly clear/logical/correct with negligible issues	Developed by government, university or as above but larger in scale	Definitely. I would recommend this website to everyone	1950-10-01	꙳꙳꙳꙳꙳ One of the best websites I've used	Strongly agree	Strongly disagree	Strongly disagree	Strongly disagree	Strongly agree	Strongly agree	Strongly agree	Strongly agree	Strongly agree	Strongly agree
62	Beta	18-24	OK	As she read through the text she thought about her relationship, safety measures, and HIV prevention method such as PrEP. The word PrEP in the introduction will get a lot of young girls' attention because most of them are struggling to use condoms. She felt that the font size is too small it can be enlarged. Under how CHARISMA works, she felt that the pictures are not relevant with topics stated.…	No issues.	18	OK	The instructions were understandable, nothing challenging. The introduction made her want to play the quiz because it sounded helpful. Question 1 under partner context, she felt that the option answers were confusing. She expected to get a yes or no respond. She felt that the answers are not corresponding with the questions. Question 2 under partner abuse and control, the word purpose made her th…	No issues			She was able to interpret her results. TV: Her score is average because she does not listen to her partner, at the same time she wants her opinion to be considered.PAC: She scored lower because her partner is not abusive. PS: she scored higher because her partner is supportive. PAHP: Her results are average, she felt that they are in favour of her previous partners' attitude because he would resi…	No issues with browsing through the results. However, the results on counselling content did not appear, the page appeared blank.		N/A	The page appeared blank, no counseling content results were available. The participant was not able to navigate other p[ages. She was forced to exit the pages and start the website again to access healthy relationship content.	RC	In the video, she learnt that the boy is controlling and she didn't think they want the same thing from the relationship. She did like the video because it had a strong message. She learnt that friends cannot have influence in your decisions. She also learnt that being in a relationship does not mean you will have the same expectations and outcomes. She would not change anything about the video b…	No issues	Question 1: The type of abuse, and PrEP disclosure. The information was helpful because she will not be scared to disclose PrEP use to her partner. Question 2: Yes, it did hold her attention, especially the PrEP disclosure. Question 3: She did not have any other thoughts. Question 4: The PrEP part because she didn't know much about it. Other women will benefit from knowing about types of abuse be…	Very interesting, would engage me in repeat use	Basic interactive features	For women like me, with just a few issues	Perfect for women like me, no issues	Highly entertaining and fun, would re-watch and / or share with others	Mostly functional with minor problems	Able to use website immediately; intuitive; simple	Easy to use or missing a link or two	Mostly consistent/make sense with small problems	Professional, simple, clear, orderly, logically organized, device display optimized. Every design component has a purpose	High quality/resolution graphics and visual design - mostly proportionate, stylistically consistent	Some visual appeal - average, neither pleasant, nor unpleasant	Highly relevant, appropriate, coherent	Comprehensive and concise; contains links to more information and resources	Perfectly clear/logical/correct	Developed by government, university or as above but larger in scale	There are many people I would recommend this website to	>50	꙳꙳꙳꙳꙳ One of the best websites I've used	Strongly agree	Strongly disagree	Strongly disagree	Agree	Strongly agree	Strongly agree	Strongly agree	Strongly agree	Agree	Agree
63	Beta	18-24	OK	Participant thinks the page is good, because it gives a lot of information, counselling, sharing educational materials. She says the page it can help reduce HIV positive statistics, help build healthy relationships and women will get help in able to care for themselves.	None	9	OK	Participant felt it was helpful to know what the section will be about, there was nothing challenging. No questions were hard to understand, A few questions were read multiple times and participant was able to understand, No questions to be re-worded, English is simple and basic.	Took a bit long to open,	Discussing PrEP Use with Partners	OK	Participant understood that her results are a reflection of what she feels, participant was happy with her result, Participant would say it is a website which helps women and relationships, the quiz helps to understand the true person that you are involved with and the relationship. It made it easier to understand thoughts and feelings about PrEP	None	OK	Messages participant got were, ways of telling partner about PrEP use, skills on how to keep PrEP use a secret, Participant would say there are reasons for not sharing PrEP use, it has advises on how to tell partner about PrEP use, There is also advises on how to act in case of a violent partner, Participant liked the videos, it is more fun to watch than reading because most people are lazy to re…	none	OK	Messages participant got were, building a healthy relationship with partner, making it work and being happy, Participant would say, be careful in dealing with relationships, address any abuse in relationships no matter how small before it gets out of control, if it is not working, let go of the relationship, Participant says she would have gone because iot helps to see if one is in a good relatio…	none	Participant was hoping to find educational information on sex and sexual activities since it is about HIV prevention, information like healthy sexual life tips, It did because of the lot of the information and the type of partner one needs, No other thoughts were shared, Reasons for using PrEP was most useful, Most useful for other women will be types of abuse as it will help them knowing healthy…	Moderately interesting; would engage me for some time (5-10 minutes total)	Basic interactive features	Perfect for women like me, no issues	Perfect for women like me, no issues	Moderately fun and entertaining, would watch them again	Perfect/timely response; no technical bugs found	Able to use website immediately; intuitive; simple	Perfectly logical, easy, clear and intuitive screen flow throughout, or offers shortcut	Mostly consistent/make sense with small problems	Mostly clear, able to select/locate/see/read items	High quality/resolution graphics and visual design - mostly proportionate, stylistically consistent	High level of visual appeal - seamless graphics - consistent and professionally designed	Relevant/ appropriate /coherent	Comprehensive and concise; contains links to more information and resources	Mostly clear/logical/correct with negligible issues	Developed by government, university or as above but larger in scale	There are many people I would recommend this website to	2022-03-10	꙳꙳꙳ Average	Agree	Agree	Agree	Agree	Strongly agree	Strongly agree	Strongly agree	Strongly agree	Strongly agree	Strongly agree
64	Beta	18-24	OK	The participant thinks the website is useful for relationships.	No issues	8	OK	The participant stated that the instructions were okay, however, she did had to read the following statement multiple times because she does not stay with her partner in the same household. "My partner makes most of the decision about how the household money is used"	No issues	Discussing PrEP Use with Partners	OK	Results show that she is ready to use HIV prevention methods & also that she believes that men should have more power than women in relationships. She stated that she would change the results by personalizing them e.g f you obtained 25 or higher, then it means you believe that men should have more power than women in relationships.	No issues	OK	The participant stated that this content gave her tips on how to keep PrEP use to herself. She stated that she learned that it's her decision to disclose PrEP. She stated that she would present the information differently by showing pictures of where the participant can store PrEP.	No issues	OK	She learnt that a relationship is not just about looks, one should consider things like trust and honesty. She stated that she would present this differently by showing real-life pictures to depict abuse. She stated that she would have gone tho the healthy relationship content because she wanted to know more about what a healthy relationship is.	No issues	She stated that the information o PrEP was helpful because it gives women another way of ensuring that they remain HIV negative. She stated that the website held her attention because it taught her what she did not know. She stated that she likes the mobile website and thinks other people should know about it. She thinks other women will find information on healthy and unhealthy relationships use…	Very interesting, would engage me in repeat use	Offers a variety of interactive features/feedback	Perfect for women like me, no issues	Perfect for women like me, no issues	OK, fun enough to entertain me one time	Perfect/timely response; no technical bugs found	Able to use website immediately; intuitive; simple	Perfectly logical, easy, clear and intuitive screen flow throughout, or offers shortcut	Perfectly consistent and make sense	Mostly clear, able to select/locate/see/read items	Moderate quality graphics and visual design (generally consistent in style)	As above + very attractive, memorable, stands out; use of color enhances website features/menus	Highly relevant, appropriate, coherent	Comprehensive and concise; contains links to more information and resources	Perfectly clear/logical/correct	Developed using nationally competitive government or research funding (e.g. South African Department of Health)	Definitely. I would recommend this website to everyone	2022-03-10	꙳꙳꙳꙳	Strongly agree	Strongly disagree	Strongly disagree	Strongly disagree	Strongly agree	Strongly agree	Strongly agree	Strongly agree	Strongly agree	Strongly agree
65	Beta	25+	OK	Participant thinks it is interesting, it makes her wants to find out more about what is happening in the website, she wants to get more information by just looking at the page, she is curious to know more and what the website consists of, She says the picture is not very appealing, she would love to see a picture of women in a group vibing, seating and having a good time.	None	13	OK	Participant felt the instruction were straight to the point, they made it clear what topics were one getting into, she goes on to say though the answer options are a bit complicated, she would have just preferred answers like yes, no and maybe, No questions were hard for participant, they were simple to understand, She said she read two questions multiple times just so she is sure of which option…	None	Discussing PrEP Use with Partners	OK	Participant after reading the summary of her results, she goes on to say the results are not describing who she is, She did not realize her score, After she realized her score, she said the scores are not visible enough, she says they must be visible and inicate where an individual falls into, she feels generalizing the summary is not going to work, after she understood her results she goes on to…	None	OK	Messages she got were, she can disclose her PrEP use a but it is not compulsory, she was not aware of the tips she got for storing her PrEP and keeping it a secret, She would says, PrEP is not to be ashamed of, whether to tell or not to tell partner must be an individual decision, Participant liked the video, they were interesting though the first one felt that the partner is abusive but it shows…	None	OK	Messages participant got were, different types of abuse, the world speaks about abuse as only physical not knowing there are many forms of abuse, Participant would say, a good relationship refers to how one is treated, Thoughts on videos were, they are fine and are showing other forms of abuse, Participant liked the videos, Participant learnt that stay calm, listen and express feelings the right …	None	Participant found the information she hoped to find, she likes that there are also videos, detailed information and tips. It did held her attention, the topics made participant want to know more, She had no other thoughts, PrEP information was most helpful to participant, Participant feels most useful for other women will be PrEP knowledge as well as it is not only for an individual but helps eve…	Very interesting, would engage me in repeat use	Very high level of responsiveness through interactive features/feedback	Perfect for women like me, no issues	For women like me, with just a few issues	Moderately fun and entertaining, would watch them again	Perfect/timely response; no technical bugs found	Easy to learn how to use the website (or has clear instructions)	Perfectly logical, easy, clear and intuitive screen flow throughout, or offers shortcut	Perfectly consistent and make sense	Professional, simple, clear, orderly, logically organized, device display optimized. Every design component has a purpose	High quality/resolution graphics and visual design - mostly proportionate, stylistically consistent	As above + very attractive, memorable, stands out; use of color enhances website features/menus	Relevant/ appropriate /coherent	Comprehensive and concise; contains links to more information and resources	Perfectly clear/logical/correct	Developed using nationally competitive government or research funding (e.g. South African Department of Health)	Definitely. I would recommend this website to everyone	2022-03-10	꙳꙳꙳꙳꙳ One of the best websites I've used	Strongly agree	Strongly disagree	Strongly disagree	Strongly disagree	Strongly disagree	Strongly disagree	Strongly disagree	Strongly disagree	Strongly disagree	Strongly disagree
66	Beta	18-24	OK	Participant feels the the home page is about sexually active women and being safe in their relationship.	No issues, Website responds very fast.	10	OK	Participant thinks the instructions are helpful as they guide you clearly, they are not hard to understand but you have to think before answering the questions. If a man has paid lobola for his wife she must have sex when he wants. Participant suggested that the question my partner slaps,hits,kicks, or pushes me should be reworded to does your partner abuse you physically.	No issues.	Responding to IPV	OK	Participant does not understand how to interpret the results. Participant was able to interpret the results after being guided. participant suggests that classifying women eg: 20% answered this way and 50% answered this way. Participant felt that it was helpful because she had never thought about some of the things she read about. Participant feels that CHARISMA really wants to help her.	None	OK	Participant got that it is important to always be safe and knowing your rights as a women. Cycle of violence picture participant commented that the font is small. Pronounced occurs as accures.	None	OK	Participant would add signs of unhealthy relationship. No,because participant did not know about the page it was not on her mind. Participant noted that Biza was emotionally abusive toward Lungi. Participant liked the videos. Participant pronounced wish list as wishes list, she learnt that if you do something wrong you must apologize. Knowing/learning about what is healthy and unhealthy relations…	No issues	It prepares you for the worse always being aware about the signs of abuse. Because the website is talking about things that are happening in reality. Participant thinks the mobile site is really useful and can change a lot of women's lives. Different types of abuse. Learning about the different types of abuse. Participant would feel safe because she would be alone sometimes to go through the mobi…	Very interesting, would engage me in repeat use	Very high level of responsiveness through interactive features/feedback	Perfect for women like me, no issues	Perfect for women like me, no issues	OK, fun enough to entertain me one time	Perfect/timely response; no technical bugs found	Able to use website immediately; intuitive; simple	Perfectly logical, easy, clear and intuitive screen flow throughout, or offers shortcut	Perfectly consistent and make sense	Professional, simple, clear, orderly, logically organized, device display optimized. Every design component has a purpose	High quality/resolution graphics and visual design - mostly proportionate, stylistically consistent	As above + very attractive, memorable, stands out; use of color enhances website features/menus	Relevant/ appropriate /coherent	Comprehensive and concise; contains links to more information and resources	Perfectly clear/logical/correct	Developed using nationally competitive government or research funding (e.g. South African Department of Health)	There are many people I would recommend this website to	1950-10-01	꙳꙳꙳꙳	Strongly agree	Disagree	Disagree	Disagree	Agree	Strongly agree	Strongly agree	Agree	Agree	Agree
67	Beta	18-24	RC	-The PPT was not aware that she can click some buttons on the home page to read more. -The PPT went straight to play the videos. -The PPT repeated some the words on the introduction content or home page.	-No challenges.	10	RC	-The PPT struggled to read the content on the relationship quiz. -Yes, the PPT could not understand some of the words used. -Yes. -Yes. -The PPT clicked on the text of the relationship quiz and she did not open, she pressed on the number then the quiz page. -The PPT was just reading the content but she did not understand what she was reading. -The PPT struggled to read some of the words on the pa…	-The questions would pop from the last questions and the PPT would have to scroll up to start from the top first question.	Responding to IPV	NC	-The PPT believes that men have power over women. -The PPT agrees with the results she got, but she does not understand the content she was reading. -The PPT suggested that the information should be presented in an easy way because people are very slow to understand. -The PPT feels good because the content will help her to keep her and her child safe. -That the advices will help her and go on wit…	-No challenges.	NC	-That in life you must not depend on a person and you must not do what other person want you to do unless you want to do it or be controlled over love. -It is fine like it is. -	-N0 challenges.	NC	-The PPT is fine with how the content is presented. -No, because she was not paying attention to it. -Physical abuse is what came to the PPT's thoughts. -Yes. -That you must not let your partner -The PPT could not find the healthy relationship content. -I had to show her where to find the healthy relationship content or to open some of the content as she was not aware that you can open them.	-No challenges.	-Yes -The PPT liked it because there is information or things that are happening in most of the relationships. -The PPT found that she have rights and she must always do what she wants to do and always feel free in her relationship and always wear whatever that she want to wear. -Yes -Because there is lot of information that will help her and there is information that she did know. -How to contro…	Very interesting, would engage me in repeat use	Very high level of responsiveness through interactive features/feedback	Perfect for women like me, no issues	Perfect for women like me, no issues	Highly entertaining and fun, would re-watch and / or share with others	Mostly functional with minor problems	Able to use website immediately; intuitive; simple	Perfectly logical, easy, clear and intuitive screen flow throughout, or offers shortcut	Mostly consistent/make sense with small problems	Professional, simple, clear, orderly, logically organized, device display optimized. Every design component has a purpose	Very high quality/resolution graphics and visual design - proportionate, stylistically consistent throughout	As above + very attractive, memorable, stands out; use of color enhances website features/menus	Highly relevant, appropriate, coherent	Comprehensive and concise; contains links to more information and resources	Perfectly clear/logical/correct	Developed using nationally competitive government or research funding (e.g. South African Department of Health)	There are many people I would recommend this website to	>50	꙳꙳꙳꙳꙳ One of the best websites I've used	Agree	Disagree	Disagree	Agree	Strongly agree	Strongly agree	Agree	Agree	Agree	Agree
68	Beta	18-24	OK	Its about knowing more about your relationship	N/A	6	OK	- Nothing was challenging to understand - No questions were hard to understand - Yes, there were questions that the participant read multiple time to better understand - Yes, in question 5 of the Partner Abuse and Control section, "frightened" should be reworded to scared instead.	N/A	Discussing PrEP Use with Partners	OK	- Brings up thoughts on why women tend to think men are more powerful than they are - The questions the participant was asked made her reflect on her relationship - Everything is fine as is	N/A	OK	- Disclosing whether you're suing PrEP or not is ones personal decision - No other way - Brought up thoughts on that it is important to let your partner know of PrEP, as well as be in a safe relationship in that regard - Yes - The participant learnt about safe sex, and that it is important to use PrEP in a relationship because you never really know what the other partner gets up to when you are n…	N/A	OK	- The participant learnt about all the types of abuse and that as women, they deserve equal treatment from their partners. - No, there is no other way. - No, because the participant thought there wasn't content to be read there. - Brought up thoughts that one should not do things to please their partner in a relationship. So basically not feed into the partners. insecurities. - Yes - Learnt that …	N/A	- Yes, how the participant should feel when making decisions in a relationship. The information was helpful in that the participant realized that they should not be controlled by their partner. - Some of the content was relatable, these are some of the things the participant experiences in her relationship - No other thoughts - Everything. As well as not being afraid to communicate with her partn…	Very interesting, would engage me in repeat use	Offers a variety of interactive features/feedback	For women like me, with just a few issues	For women like me, with just a few issues	Moderately fun and entertaining, would watch them again	Perfect/timely response; no technical bugs found	Able to use website immediately; intuitive; simple	Perfectly logical, easy, clear and intuitive screen flow throughout, or offers shortcut	Perfectly consistent and make sense	Professional, simple, clear, orderly, logically organized, device display optimized. Every design component has a purpose	Very high quality/resolution graphics and visual design - proportionate, stylistically consistent throughout	As above + very attractive, memorable, stands out; use of color enhances website features/menus	Highly relevant, appropriate, coherent	Comprehensive and concise; contains links to more information and resources	Perfectly clear/logical/correct	Developed using nationally competitive government or research funding (e.g. South African Department of Health)	Definitely. I would recommend this website to everyone	1950-10-01	꙳꙳꙳꙳	Agree	Strongly disagree	Strongly disagree	Strongly disagree	Strongly agree	Agree	Strongly agree	Strongly agree	Strongly agree	Agree
69	Beta	18-24	OK	Participant says the page makes her want to read more, statements like want to protect yourself are a good choice of words, she would definitely check the relationship quiz to know if she is compatible with her partner, the guidelines, like about us makes it easy to navigate the website.	None	9	OK	Participant felt the instruction were very helpful, they let one know in advance what kind of to[pics are we getting into, they were straight to the point and not complicated, answer options were a bit challenging though, No questions were hard to understand for participant, she says they were straight to the point, She did not read any questions multiple times, she said the questions are short a…	None	Discussing PrEP Use with Partners	OK	Participant says she is ready to take PrEP , she is against traditional values, there is room for progress for partner so she feels her results are a reflection of what is happening in her relationship and where she stands with partner, She would talk about the quiz, she would says the app helps one to see where you are in a relationship, guidelines on counselling and step by step guide to naviga…	None	OK	Participants received messages on how to tell partner about PrEP use and when to disclose, she feels she has been PrEPed for PrEP by PrEP as she put it, Potential responses gave her confidence and information that is required to disclose, Also the contant acknowledges those who do not want to disclose and gives tips accordingly, action plan gives one a sense of direction on which steps to follow,…	None	OK	Messages she got were, maki9ng her aware pof healthy and unhealthy relationships, choosing an ideal partner, knowing that there is more than just looks, She would says when choosing a partner, it is not about looks or material things, respect is needed in a relationship, She says she would have gone to find out if she is in a healthy relationship, she would want to evaluate her relationship, She …	None	Participant found information she hoped to find, like trust, being open, partner's insecurities sex, tools on how to tackle each problem step by step, The site held her attention through out, it was the arrangement of the information, it is not all over the place, there is not too much information per paragraph, No other thoughts, she was impressed, she says there are not too many icons and it is…	Very interesting, would engage me in repeat use	Very high level of responsiveness through interactive features/feedback	Perfect for women like me, no issues	Perfect for women like me, no issues	Moderately fun and entertaining, would watch them again	Perfect/timely response; no technical bugs found	Able to use website immediately; intuitive; simple	Perfectly logical, easy, clear and intuitive screen flow throughout, or offers shortcut	Perfectly consistent and make sense	Professional, simple, clear, orderly, logically organized, device display optimized. Every design component has a purpose	High quality/resolution graphics and visual design - mostly proportionate, stylistically consistent	As above + very attractive, memorable, stands out; use of color enhances website features/menus	Highly relevant, appropriate, coherent	Comprehensive and concise; contains links to more information and resources	Perfectly clear/logical/correct	Developed by government, university or as above but larger in scale	Definitely. I would recommend this website to everyone	2022-03-10	꙳꙳꙳꙳	Strongly agree	Strongly disagree	Strongly disagree	Strongly disagree	Strongly agree	Strongly agree	Strongly agree	Strongly agree	Strongly agree	Strongly agree
70	Beta	18-24	OK	Perfect and accessible. Shows women how to communicate and share PrEP use with partners. It educates people about PrEP.	Tried to swipe to the left but couldn't.	6	OK	Nothing was challenging. She prefers to use yes or no, disagrees or agrees is confusing.	No Issues	Discussing PrEP Use with Partners	OK	The participant understood her results and stated that she obtained a lower score on traditional values meaning she disagrees that men should control. She agrees with all her results. She stated that she would make the scores 1 and 2, with 1 meaning agree and 2 meaning disagrees.	No Issues	OK	She stated that the content tells her that some partners do not feel comfortable telling their partners that they are on PrEP. Some women do not have a strategy to tell their partners about PrEP. She stated that she would present this differently by including men, educate them about PrEP and how they can talk to their women about it. She liked the video, and she learnt that some people are reckle…	No Issues	OK	No Issues	She learnt that abuse can come without the victim noticing. One can have a [artner that has materialistic things but not be in love with them. She would present some of this differently by educating women more about unhealthy relationships and how they can leave those unhealthy relationships. She would have gone to the healthy relationship content because we all want a healthy relationship. She s…	She stated that the importance of using PrEP because it helps women to prevent HIV. The website held her attention because the lady was being emotional when her partner talked to her about the way she dressed. She said the types of abuse were most useful to her. She stated that information on PreP will be most useful to other women because women have a lot of unsafe safe, especially transactional…	Moderately interesting; would engage me for some time (5-10 minutes total)	Very high level of responsiveness through interactive features/feedback	Acceptable but not specific for women like me. May be inappropriate/unclear/confusing	Acceptable but not specific for women like me. May be inappropriate/unclear/confusing	Moderately fun and entertaining, would watch them again	Perfect/timely response; no technical bugs found	Able to use website immediately; intuitive; simple	Easy to use or missing a link or two	Perfectly consistent and make sense	Professional, simple, clear, orderly, logically organized, device display optimized. Every design component has a purpose	High quality/resolution graphics and visual design - mostly proportionate, stylistically consistent	As above + very attractive, memorable, stands out; use of color enhances website features/menus	Relevant/ appropriate /coherent	Offers a broad range of information, has some gaps or unnecessary detail; or has no links to more information and resources	Mostly clear/logical/correct with negligible issues	Developed by government, university or as above but larger in scale	Definitely. I would recommend this website to everyone	1950-10-01	꙳꙳꙳꙳	Agree	Strongly disagree	Strongly disagree	Strongly disagree	Strongly agree	Strongly agree	Strongly agree	Strongly agree	Agree	Strongly agree
71	Beta	18-24	OK	CHARISMA is about different types of relationships having healthy relationships with partner, friends and family etc, and relationship safety. Participant browsed the about us page to learn more about CHARISMA.	None	12	RC	Participant thinks that the Instructions were on point no challenges. In general my relationship has a lot of tension Participant repeated all the questions. participant did not understand the word tension.	None	Responding to IPV	NC	Participant could not interpret the results after some guidance she was able to interpret them. EG: 21 of 54 this is like a page number, maybe they should put low and high score and not generalize on women be personal. Participant feels excited because she will learn new things. Participant thinks that she has a partner that is violent towards her. Relationship safety participant feels IPV makes …	None	OK	Participant got the message that how to keep safe and what to do should you be in a violent situation, importance of teaching/ preparing your kids.	None	OK	Participant could not find the healthy relationship content. No, participant could not have seen the page. The videos clearly projects the signs of unhealthy and healthy relationship content. Yes she loved them. Participant got that what is it that she wants in an ideal partner and how to identify an unhealthy relationship. Participant feels that the duplication of the types of abuse in the IPV c…	None	Yes,Participant liked that CHARISMA made her aware of how people abuse each other. Yes, The website has content that she can somehow relate to and become aware and have knowledge. Types of abuse. Using PrEP/knowing more about PrEP. Not finding the healthy relationship content. Very safe, the website is safe and confidential. Instagram.	Very interesting, would engage me in repeat use	Very high level of responsiveness through interactive features/feedback	For women like me, with just a few issues	Perfect for women like me, no issues	OK, fun enough to entertain me one time	Perfect/timely response; no technical bugs found	Easy to learn how to use the website (or has clear instructions)	Perfectly logical, easy, clear and intuitive screen flow throughout, or offers shortcut	Mostly consistent/make sense with small problems	Professional, simple, clear, orderly, logically organized, device display optimized. Every design component has a purpose	Very high quality/resolution graphics and visual design - proportionate, stylistically consistent throughout	As above + very attractive, memorable, stands out; use of color enhances website features/menus	Highly relevant, appropriate, coherent	Comprehensive and concise; contains links to more information and resources	Perfectly clear/logical/correct	Developed by government, university or as above but larger in scale	Definitely. I would recommend this website to everyone	>50	꙳꙳꙳꙳꙳ One of the best websites I've used	Agree	Strongly disagree	Strongly disagree	Strongly agree	Strongly agree	Strongly agree	Strongly agree	Strongly agree	Strongly agree	Strongly agree
72	Beta	18-24	OK	- Brought up thoughts on what PrEP is about - Explains well what CHARISMA is about - Gives knowledge to both my partner and I - The website empowers women	- Took time to load as the ppt was scrolling up and down - Ppt suggests to increase font - As well as use simple English	7	OK	- (a) Nothing, just that you have to read to understand the question. (b) Firstly read the instructions before you answer. - No there were no hard questions. - Yes. - No, their English is simple, you just need to read.	N/A	Discussing PrEP Use with Partners	OK	- It was well explained, ppt also liked that it was summarized for every component - Ppt explained that she was keen on using PrEP, was very honest in answering questions, and that she understands that she can start using PrEP with her partner - On the results section, it should be written as 10 out of 42 instead because its a bit confusing	N/A	OK	- Ppt explains that the content clarifies that if you want to disclose your PrEP use to your partner, there are certain things you should do. As well as how you can hide your pills if you don't want to disclose your PrEP use. - Ppt suggests pointers are made on Male Partner Concerns, however everything else is okay and concise - The 1st video shows that you shouldn't disclose everything to your f…	Page reloaded as the ppt was reading the content	OK	- (a)Teaches you about healthy relationships as well as the types of abuse. (b) Key points on abuse, shows whether or not your partner is good for you (c) Helps in determining which partner you should chose) (d) Has an activity to help improve your health - Activity: ppt suggests there could be instructions on what to do exactly (pointers) - No, ppt explains that they just wouldn't have clicked o…	Page reloaded a few times as the ppt was reading	- Yes, everything was explained well (even though some parts were not put well). Pot explained that she liked the videos as the are easier and its better to watch than read. Ppt found the types of abuse helpful, distinguishing between healthy and unhealthy relationships, as well as assessing yourself. - No boring color theme, can try to use bright colors - The CHARISMA on the homepage should be w…	Moderately interesting; would engage me for some time (5-10 minutes total)	Basic interactive features	For women like me, with just a few issues	For women like me, with just a few issues	Moderately fun and entertaining, would watch them again	Mostly functional with minor problems	Easy to learn how to use the website (or has clear instructions)	Usable after some time/effort	Mostly consistent/make sense with small problems	Satisfactory, few problems with selecting/locating/seeing/reading items or with minor screensize problems	Graphics appear amateur, very poor visual design - disproportionate, completely stylistically inconsistent	Little visual appeal - poorly designed, bad use of color, visually boring	Moderately relevant/ inappropriate /coherent	OK but not comprehensive or concise	OK but often unclear/confusing/wrong	Appears to come from a legitimate source, but it cannot be verified (e.g. has no webpage)	Maybe. There are several people whom I would recommend it to	1950-10-01	꙳꙳꙳꙳	Strongly agree	Strongly disagree	Strongly disagree	Strongly disagree	Strongly agree	Strongly agree	Strongly agree	Strongly agree	Agree	Neither agree nor disagree
73	Beta	18-24	OK	-The PPT thinks that after reading the introduction content, she can see that it will be helpful to women as she first saw that it has counseling.	-N/A	7	OK	-It was okay, the questions were clear and the PPT had no challenges. -N/A -Yes, but she repeated to think about her answer. -No, the PPT thinks the questions are clear and straight to the point. -The PPT repeated some of the questions because the was thinking of what is happening in her life and people around her and how to answer. -The PPT was aware of her score and was able to interpret the st…	-N/A	Discussing PrEP Use with Partners	OK	-That she would be open to using Prep , and her partner will be okay with using Prep the Prep with her. -The PPT thinks she got positive view when it comes to using Prep. -That she will change the view of her relationship. - The PPT was going through the web site but not sure whether to press some buttons or not.	N/A	OK	-Men are mostly not likely to take Prep than women. Be confident when talking to your partner about Prep and anything else. -Put the content at the top and then the information under, because everything is putted together, put them in point format. -That people think that when you take Prep you take it because you multiple partners (like the character on the videos) but they explained to him and …	-You cant go to the next video properly, other than that everything was fine.	OK	-That abuse is not only physical. The person can abuse you while you are not aware. -N/A -That a man should not control you and let them be. -N/A -No, because she did know about it or that it is there. -That a man should not control you. -Yes. -That you shouldn't let anyone control you and stand stand for yourself. -N/A -The PPT couldn't find the healthy relationship she went to relationship quiz…	-N/A	-Yes. -They portrait it really well. Learned that you shouldn't let people control you as long as you feel well about something. -Yes, it is lovely and interesting. -It is a good site, good for women and educational. -Teaching your partner about Prep. Taught her how to talk to talk to her partner. -It will be helpful to the PPT's friend as her husband is controlling, as the videos are similar to …	Very interesting, would engage me in repeat use	Very high level of responsiveness through interactive features/feedback	Perfect for women like me, no issues	Acceptable but not specific for women like me. May be inappropriate/unclear/confusing	Highly entertaining and fun, would re-watch and / or share with others	Mostly functional with minor problems	Easy to learn how to use the website (or has clear instructions)	Perfectly logical, easy, clear and intuitive screen flow throughout, or offers shortcut	Perfectly consistent and make sense	Mostly clear, able to select/locate/see/read items	Very high quality/resolution graphics and visual design - proportionate, stylistically consistent throughout	As above + very attractive, memorable, stands out; use of color enhances website features/menus	Highly relevant, appropriate, coherent	Offers a broad range of information, has some gaps or unnecessary detail; or has no links to more information and resources	Perfectly clear/logical/correct	Developed using nationally competitive government or research funding (e.g. South African Department of Health)	Definitely. I would recommend this website to everyone	>50	꙳꙳꙳꙳꙳ One of the best websites I've used	Strongly agree	Strongly disagree	Strongly disagree	Strongly disagree	Strongly agree	Strongly agree	Agree	Agree	Strongly agree	Strongly agree
74	Beta	25+	OK	Participant thinks the home page is about advising women safety in relationship and how to safely use PrEP. Participant feels that the CHARISMA website will be her personal diary.	No issues	5	OK	Participant pronounced context as content. Participant feels that the instructions were user friendly and nothing was challenging.	No issues, website is fast	Discussing PrEP Use with Partners	OK	Participant was able to interpret the results without any assistance. 11 of 54 its like a page number of a book, participant suggested the use of percentages. Participant understands and agrees with her results that she is someone who is independent and does not depend on a man.	No issues.	OK	Pronounced anticipated as anticepted. Pronounced Herpes as herbs. Dose as does. Participant liked the videos. Discussing PrEP use easy way to use PrEP. The videos send out the message that is intended for them to send out perfect some people don't like reading. partner might not agree at the same time but once they have more information and knowledge than they come around.	No issues	OK	Pronounced threatening as treatment. No,because she did not know about it. Participant thinks that the videos portrayed what it was meant to do. Participant liked the videos Communication is very helpful in a relationship Participant got that she may think that she is in a healthy relationship because we consider abuse as being physical or rape.	No issues	Tips on disclosing PrEP use. Types of abuse. It was talking about relationships and a personal dairy that she will no longer disclose her problems to her friends. Counselling content. PrEP disclosure and the relationship quiz. Finding the healthy relationship content. Safe, participant says the information is private and confidential. Google and instagram.	Moderately interesting; would engage me for some time (5-10 minutes total)	Very high level of responsiveness through interactive features/feedback	Perfect for women like me, no issues	Perfect for women like me, no issues	Highly entertaining and fun, would re-watch and / or share with others	Perfect/timely response; no technical bugs found	Able to use website immediately; intuitive; simple	Easy to use or missing a link or two	Mostly consistent/make sense with small problems	Mostly clear, able to select/locate/see/read items	High quality/resolution graphics and visual design - mostly proportionate, stylistically consistent	Some visual appeal - average, neither pleasant, nor unpleasant	Moderately relevant/ inappropriate /coherent	Offers a broad range of information, has some gaps or unnecessary detail; or has no links to more information and resources	Perfectly clear/logical/correct	Developed using nationally competitive government or research funding (e.g. South African Department of Health)	There are many people I would recommend this website to	1950-10-01	꙳꙳꙳꙳	Strongly agree	Strongly disagree	Strongly disagree	Strongly disagree	Strongly agree	Strongly agree	Strongly agree	Strongly agree	Strongly agree	Strongly agree
75	Beta	18-24	OK	The participant stated that the website gives advice on how women should protect themselves in their relationships	No issues	11	OK	Participant stated that the instructions were easy to understand. All the questions were easy to understand,. The participant stated that she had to read this statement multiple times "does your partner know that you are using PrEP" because her partner will ask a lot of questions if he finds out about her PrEP use.	No issues.	Responding to IPV	OK	Participant understood her results, she interpreted them well at first attempt. She stated that she agrees with her results. She stated that she would not change anything about the results. With regards to being suggested to learn more about IPV, she stated that feels okay because this means she might not be aware of the things her partner might do to her. She stated that it means her partner mig…	No issues	OK	The participant stated that she learnt ways of preventing violence from happening and how to protect herself from it if it happens or occurs. She stated that she would add pictures to show women what can happen when a man abuses them.	No issues.	OK	The participant stated that she learnt that it's important to take time and reflect on how healthy or unhealthy her relationship is. She stated that she would present the information differently by including examples. Yes, she would have gone to the healthy relationship page because she wanted to learn what a healthy relationship is. She stated that the video aims to show women how men may abuse …	No issues	She stated that she was hoping to find information on PrEP disclosure, and she likes the information because it gives her tips on how to use PrEP. Yes, the website held her attention because she got to learn more things that she did not know. She stated that the website is important because it teaches women how they can protect themselves against abusive partners. She stated that other women will…	Mostly uninteresting	Very high level of responsiveness through interactive features/feedback	Perfect for women like me, no issues	Perfect for women like me, no issues	Moderately fun and entertaining, would watch them again	Perfect/timely response; no technical bugs found	Able to use website immediately; intuitive; simple	Perfectly logical, easy, clear and intuitive screen flow throughout, or offers shortcut	Perfectly consistent and make sense	Bad design, random, unclear, some options difficult to select/locate/see/read	Very high quality/resolution graphics and visual design - proportionate, stylistically consistent throughout	As above + very attractive, memorable, stands out; use of color enhances website features/menus	Highly relevant, appropriate, coherent	Comprehensive and concise; contains links to more information and resources	Perfectly clear/logical/correct	Developed using nationally competitive government or research funding (e.g. South African Department of Health)	Definitely. I would recommend this website to everyone	2022-03-10	꙳꙳꙳꙳꙳ One of the best websites I've used	Agree	Agree	Disagree	Disagree	Strongly agree	Strongly agree	Agree	Strongly agree	Agree	Agree
76	Beta	25+	OK	- Brings up thoughts to the ppt on healthy relationships, good communication as well as safety - Charisma is about how PrEP prevents HIV and educates on partner dynamics	N/A	6	OK	- Ppt doesn't understand why men need to take PrEP - No. - No. - No. - No.	N/A	Discussing PrEP Use with Partners	OK	- Ppt says content brought up thoughts of HIV prevention and readiness. Women are always ready than men to use HIV prevention tools, they need to be convinced. - Ppt says he believes that she is firm and stands her ground at all times. Ppt believes that she is ready to start using PrEP - Nothing.	N/A	OK	- Ppt gets the message that PrEP is not for preventing pregnancy but is for HIV prevention. - No other way - The character of the guy was not supportive because he did not know. - Yes. - Communication is key - Nothing.	N/A	OK	- Ppt got the message about all the types of abuse - Nothing. - Yes, so as to learn of all kinds of abuse as well as know whether the relationship they are in is healthy or not. - The male character in the video is controlling and has trust issues	N/A	- Yes, the video was educational and straightforward. The information helped in that she learnt of the PrEP pills she did not know of - Yes, the videos were clear and catchy - Nothing. - The videos - The dissemination of information (can be in the form of pamphlets). - Nothing. - Safe, the website itself. - Google, because Social Media Platforms are not right.	Very interesting, would engage me in repeat use	Basic interactive features	Perfect for women like me, no issues	Perfect for women like me, no issues	Moderately fun and entertaining, would watch them again	Perfect/timely response; no technical bugs found	Able to use website immediately; intuitive; simple	Perfectly logical, easy, clear and intuitive screen flow throughout, or offers shortcut	Perfectly consistent and make sense	Mostly clear, able to select/locate/see/read items	Very high quality/resolution graphics and visual design - proportionate, stylistically consistent throughout	High level of visual appeal - seamless graphics - consistent and professionally designed	Highly relevant, appropriate, coherent	Comprehensive and concise; contains links to more information and resources	Perfectly clear/logical/correct	Developed using nationally competitive government or research funding (e.g. South African Department of Health)	Definitely. I would recommend this website to everyone	>50	꙳꙳꙳꙳꙳ One of the best websites I've used	Strongly agree	Disagree	Strongly disagree	Strongly disagree	Strongly agree	Strongly agree	Strongly agree	Strongly agree	Strongly agree	Strongly agree
77	Beta	25+	RC	- Ppt has thoughts on learning about problems faced in relationships and about health when reading through the homepage. Charisma is also about helping build relationships with your partner, and also gives advice on how to navigate relationships.	N/A	7	OK	- Ppt had no challenges, and liked how there were tips on things faced everyday - No. - Yes there were, but just because the ppt was reflecting back to their own previous experiences. - Everything is clear.	- Initially there were no functionality issues, however as the ppt progressed there were times where it took time to load to the next page. - Overall there was easy access	Discussing PrEP Use with Partners	OK	- Brought up thoughts on that men should not always make the decisions and that partner support is essential in a relationship, as well as HIV prevention - That she needs to improve in some stages but is overall happy with the results - No other way.	N/A	OK	- Whether or not she should disclose her PrEP use is totally up to her - Ppt suggests that the reading content should be reduced, as people don't like reading much - The ppt had thoughts that honesty should prevail in a relationship and that women are often scared of their partners reactions. - Yes. - Ppt learned that relationships lack information sometimes. - Videos are too dark, they need to b…	N/A	OK	- Ppt got healthy relationship tips on how your partner should treat you in your relationship, as well as focusing on your partner's needs - Summarize the content, make it shorter and not redundant - No, ppt says that they would be lazy to read. Its too dull as well, some color could be added as well as an increase it the font as well the addition of abbreviations. - The videos brought thoughts o…	N/A	- Yes, participant gained a lot of knowledge. It was helpful in that you can discuss and help each other in a relationship, listen and be honest to each other. - The videos - There's too much wording and no color - What was most useful to the ppt is the information, didn't know how essential PrEP is. - Other women will find it useful in that it will help them be open to their partners - What coul…	Very interesting, would engage me in repeat use	Very high level of responsiveness through interactive features/feedback	Perfect for women like me, no issues	Perfect for women like me, no issues	Moderately fun and entertaining, would watch them again	Perfect/timely response; no technical bugs found	Able to use website immediately; intuitive; simple	Perfectly logical, easy, clear and intuitive screen flow throughout, or offers shortcut	Perfectly consistent and make sense	Professional, simple, clear, orderly, logically organized, device display optimized. Every design component has a purpose	Very high quality/resolution graphics and visual design - proportionate, stylistically consistent throughout	Little visual appeal - poorly designed, bad use of color, visually boring	Highly relevant, appropriate, coherent	Comprehensive and concise; contains links to more information and resources	Perfectly clear/logical/correct	Developed using nationally competitive government or research funding (e.g. South African Department of Health)	Definitely. I would recommend this website to everyone	1950-10-01	꙳꙳꙳꙳꙳ One of the best websites I've used	Strongly agree	Strongly disagree	Strongly disagree	Strongly disagree	Strongly agree	Strongly agree	Strongly agree	Strongly agree	Strongly agree	Strongly agree
78	Beta	25+	OK	-The PPT that the introduction is straight forward and it will be very helpful and educational to lot of women.	-N/A	12	OK	-Everything was clear with no challenges according to the PPT. -N/A. -Yes. -The PPT would pause after reading the question because she was thinking -N/A -The PPT was not aware of the get started button for her to start the relationship quiz.	-N/A	Responding to IPV	OK	-The PPT understands that she is clearly going through serious issues with her partner -The information is presented easy for the PPT, there is nothing she would change. -The PPT felt good because they gave her ideas of how she can escape her abusive relationship, they are good ideas that she never thought of. -It's also nice title according to the PPT. - The PPT liked the fact that you can talk …	-N/A	OK	-That there are ways of surviving if you are in an abusive relationship. That abusive people have strategies to calm you down, now she knows those strategies of an abusive partner.	N/A	OK	-That there are types of abuses and what do they mean. That there is a healthy relationship and unhealthy one. -N/A -Yes, because the PPT want to know what is a healthy relationship as she have learned the types of abuse. -All the things that the PPT read about on the previous content is what is happening in the videos. That you have rights also in a relationship. That abusive people care only ab…	-N/A	-Yes. -The fact that she got the information she needed, and that people are in abusive relationships and they are not aware of that. The relationship safety, because the PPT's partner is abusive. -Yes. -Because the PPT is going through a lot in her relationship and all the information she needs for help is there on the mobile web site. -The PPT thinks that she had shared everything. -The relatio…	Very interesting, would engage me in repeat use	Very high level of responsiveness through interactive features/feedback	Perfect for women like me, no issues	Perfect for women like me, no issues	Moderately fun and entertaining, would watch them again	Perfect/timely response; no technical bugs found	Able to use website immediately; intuitive; simple	Perfectly logical, easy, clear and intuitive screen flow throughout, or offers shortcut	Perfectly consistent and make sense	Mostly clear, able to select/locate/see/read items	High quality/resolution graphics and visual design - mostly proportionate, stylistically consistent	As above + very attractive, memorable, stands out; use of color enhances website features/menus	Relevant/ appropriate /coherent	Comprehensive and concise; contains links to more information and resources	Perfectly clear/logical/correct	Developed by government, university or as above but larger in scale	Definitely. I would recommend this website to everyone	2022-03-10	꙳꙳꙳꙳	Strongly disagree	Disagree	Disagree	Strongly agree	Strongly agree	Agree	Agree	Agree	Agree	Agree
79	Beta	18-24	RC	Participant says that the page is useful because she thinks it will help her prevent HIV, She says it will help her educate her partner about HIV prevention. She says it will help other people as well to know more about HIV prevention methods other than PrEP, it will decrease HIV.	none	22	RC	Participant felt happy with the instructions, she also says that she learnt how to protect herself from HIV, the instructions were useful to participant, nothing was challenging. Participant says they were no questions that were hard to understand. Participant says they were questions she read multiple times and she understood after. No questions to be re-worded. She says she has learnt to stand …	none	Responding to IPV	RC	Participant took long to say a comment and she said she understands her results. She said she would say she is in an abusive relationship and has let the partner make decisions on her behalf, she says she would say CHARISMA is a way of telling people how you are being treated in the relationship or in a family Participant says being recommended IPV content makes her feel happy because she is reli…	none	RC	Participant says the messages she got were, if you decide to go, find a safe place, do not tell partner about your plans to leave before leaving, teach your kids their names and how to call police, be in a room with no weapons. Participant would say call the police if there is violence or ask the neighbors to help if there is violence, She says CHARISMA is the way to protect yourself from violence	none	RC	Participant says the messages she got are, it helped her think about how her relationship is treating her and what to do to improve it, she says it talks about what she likes or do not like in her relationship. It taught her to not tolerate the beating and have a good relationship. Participant says she would say think about your relationships, are they healthy or not, think about what things to m…	none	Participant found the information she was hoping to find, Participant says the site held her attention, the videos and the man's attitude, No other thoughts Most useful was healthy and unhealthy relationships videos Most useful for other women will be IPV content Nothing challenging about the site, Participant will feel very free to use the site at her own and it will help her stand on her own, O…	Moderately interesting; would engage me for some time (5-10 minutes total)	Offers a variety of interactive features/feedback	For women like me, with just a few issues	Perfect for women like me, no issues	Highly entertaining and fun, would re-watch and / or share with others	Mostly functional with minor problems	Useable after some time/effort	Perfectly logical, easy, clear and intuitive screen flow throughout, or offers shortcut	Perfectly consistent and make sense	Mostly clear, able to select/locate/see/read items	High quality/resolution graphics and visual design - mostly proportionate, stylistically consistent	High level of visual appeal - seamless graphics - consistent and professionally designed	Highly relevant, appropriate, coherent	Comprehensive and concise; contains links to more information and resources	Mostly clear/logical/correct with negligible issues	Developed using nationally competitive government or research funding (e.g. South African Department of Health)	There are many people I would recommend this website to	2022-03-10	꙳꙳꙳꙳	Strongly agree	Disagree	Disagree	Disagree	Agree	Agree	Agree	Agree	Neither agree nor disagree	Agree
80	Beta	18-24	OK	-The PPT thinks the website is good since it talks about abuse, and she thinks that it will be so educational for her about healthy relationships.	-N/A	5	OK	-The instructions are straight to the point according to the PPT. The PPT had no challenges because it was multiple choice questions. -N/A -N/A N/A -The PPT was not sure of some of the answers to give because she does not know how the partner would feel if he finds out that she is using prep.	-N/A	Discussing PrEP Use with Partners	OK	-That her partner is in good communicating. - The PPT thinks that presenting the results it should not be phrased as "women who scored this are like this" she suggested it should be phrased in singular not plural term. -That her relationship is healthy. -The PPT was aware of her score and understood the content of her results.	-N/A	OK	-That the content includes her on the use of prep and the disclosure. -That it is her choice to use prep and she can also get the support from the partner. -N/A -The videos are good because they show everything that is happening in relationships lately. -Yes -Good to communicate, consider people's feelings and not judge. -N/A	-N/A	OK	-The signs of healthy and unhealthy relationships. -N/A -The videos were educative and knowledgeable, also they are straight to the point. -Yes -Communication is key, hamulating your insecurities is not fair and not well. -N/A -The PPT could not find the button or a healthy relationship content.	-The scrolling to the to the next video after watching the first one.	-Yes, To better communication in her relationship -The information was short and straight to the point also the content was very educational. -It comforted the PPT through what she is going through. -Yes. -Because the website subtitle are short and straight to the point with less information but to learn to learn. -N/A -Videos, and the tips on how to handle some situation in an relationship. -The…	Very interesting, would engage me in repeat use	Very high level of responsiveness through interactive features/feedback	Perfect for women like me, no issues	Perfect for women like me, no issues	Moderately fun and entertaining, would watch them again	Mostly functional with minor problems	Able to use website immediately; intuitive; simple	Perfectly logical, easy, clear and intuitive screen flow throughout, or offers shortcut	Mostly consistent/make sense with small problems	Professional, simple, clear, orderly, logically organized, device display optimized. Every design component has a purpose	Very high quality/resolution graphics and visual design - proportionate, stylistically consistent throughout	High level of visual appeal - seamless graphics - consistent and professionally designed	Highly relevant, appropriate, coherent	Comprehensive and concise; contains links to more information and resources	Perfectly clear/logical/correct	Developed using nationally competitive government or research funding (e.g. South African Department of Health)	Definitely. I would recommend this website to everyone	1950-10-01	꙳꙳꙳꙳	Strongly agree	Strongly disagree	Strongly disagree	Strongly disagree	Strongly agree	Strongly agree	Strongly agree	Strongly agree	Strongly agree	Strongly agree
[truncated: 1 more columns]
