# Supplementary material for: Development of a relationship counselling website to identify and mitigate risk of intimate partner violence in the context of women’s PrEP use
Source: PLOS Digit Health. 2023 Aug 14;2(8):e0000329. doi: 10.1371/journal.pdig.0000329 (PMC10424861; doi:10.1371/journal.pdig.0000329)
Supplement: S3 File — (CSV) [file pdig.0000329.s003.csv]

Record ID	Event Name	Data Access Group	What is your age?Do not read response options out loud.	Where do you live?Do not read response options out loud. Ask as an open-ended question and select the option that best matches her response.	What is your current gender identity? (Mark the answer that best describes you.)	Please specify your gender identity.	What is your highest level of education reached?	What is your race or ethnic group? (Mark all that apply) (choice=Black)	What is your race or ethnic group? (Mark all that apply) (choice=Indian)	What is your race or ethnic group? (Mark all that apply) (choice=Colored)	What is your race or ethnic group? (Mark all that apply) (choice=White)	What is your race or ethnic group? (Mark all that apply) (choice=Other, please specify)	Please specify your race or ethnic group.	How comfortable are you reading and understanding spoken English?	What is your sexual orientation? (Mark all that apply.) (choice=Heterosexual/Straight)	What is your sexual orientation? (Mark all that apply.) (choice=Gay/Lesbian/Homosexual)	What is your sexual orientation? (Mark all that apply.) (choice=Bisexual)	What is your sexual orientation? (Mark all that apply.) (choice=Queer)	What is your sexual orientation? (Mark all that apply.) (choice=Other category, please specify)	What is your sexual orientation? (Mark all that apply.) (choice=Dont know/not sure)	What is your sexual orientation? (Mark all that apply.) (choice=Prefer not to answer)	Please specify sexual orientation	What is your sexual relationship status?	Please specify sexual relationship status	Are any of your sexual partners male?	Which of the following best describes your PrEP status?	Where did you hear about this opportunity to review the CHARISMA website?	Please specify where you heard about the opportunity to review the CHARISMA website.	Have you ever participated in any other CHARISMA activities, including research studies, counseling, or helping make or review website content before now?	Have you ever been a part of a research study focused on HIV prevention?	Please specify which research study focused on HIV prevention you have been part of.	Where did you access the website?	Please specify where you accessed the CHARISMA website.	What type of device did you use to access the website?	Did you access the website using a cell phone data plan or Wi-Fi?	Please specify your cell phone data plan	Can you afford to buy data bundles for your phone?	Do you have enough data to watch videos?	Do you have network reception where you live?	On a scale of 1-7, one being very easy to complete and seven being very difficult, how easy or difficult was it to complete the relationship quiz and review the materials?	I understand what this website is for	I would use this website to perform a task in my daily life	I found this website to be useful	It was clear to me what this website can do for me	The website is easy to use	It is easy to find your way around the website	I find the website to be attractive	The website has a clean and simple presentation	The website content is well written, and relevant to the goal/topic of the site.
1	Pilot		25-45	In the greater Johannesburg area	Woman		College or university, complete	Checked	Unchecked	Unchecked	Unchecked	Unchecked		Completely comfortable	Checked	Unchecked	Unchecked	Unchecked	Unchecked	Unchecked	Unchecked		Currently in a sexual relationship with one partner		Yes	Never used PrEP, but interested	Through a friend		No	No		At the Wits RHI clinic		Techno Spark 5	Wi-Fi		Yes, whenever I need it	Yes, sometimes	Yes, good reception	1, very easy	Strongly agree	Agree	Strongly agree	Agree	Strongly agree	Agree	Strongly agree	Strongly agree	Strongly agree
2	Pilot		25-45	In the greater Johannesburg area	Woman		Secondary school, complete	Checked	Unchecked	Unchecked	Unchecked	Unchecked		Completely comfortable	Checked	Unchecked	Unchecked	Unchecked	Unchecked	Unchecked	Unchecked		Currently in a sexual relationship with one partner		Yes	Never used PrEP, but interested	Online		No	Yes, specify study	PARSP	At the Wits RHI clinic		Nokia C2	Wi-Fi		Yes, whenever I need it	Yes, always	Yes, good reception	1, very easy	Agree	Agree	Agree	Strongly agree	Agree	Agree	Agree	Agree	Agree
3	Pilot		25-45	In the greater Johannesburg area	Woman		Secondary school, complete	Checked	Unchecked	Unchecked	Unchecked	Unchecked		Completely comfortable	Checked	Unchecked	Unchecked	Unchecked	Unchecked	Unchecked	Unchecked		Currently in a sexual relationship with one partner		Yes	Never used PrEP, but interested	Through a friend		No	No		At the Wits RHI clinic		Samsung A22	Wi-Fi		Yes, whenever I need it	Yes, sometimes	Yes, good reception	1, very easy	Agree	Strongly agree	Strongly agree	Agree	Agree	Neither agree nor disagree	Strongly agree	Strongly agree	Strongly agree
4	Pilot		25-45	In the greater Johannesburg area	Woman		College or university, complete	Checked	Unchecked	Unchecked	Unchecked	Unchecked		Completely comfortable	Checked	Unchecked	Unchecked	Unchecked	Unchecked	Unchecked	Unchecked		Currently in a sexual relationship with one partner		Yes	Currently on PrEP	Other, please specify	Through a colleague	No	No		At the Wits RHI clinic		Huawei P30	Wi-Fi		Not always	Yes, sometimes	Yes, but spotty reception	1, very easy	Agree	Agree	Strongly agree	Strongly agree	Agree	Neither agree nor disagree	Strongly agree	Strongly agree	Strongly agree
5	Pilot		25-45	In the greater Johannesburg area	Woman		Secondary school, complete	Checked	Unchecked	Unchecked	Unchecked	Unchecked		Completely comfortable	Checked	Unchecked	Unchecked	Unchecked	Unchecked	Unchecked	Unchecked		No partner			Never used PrEP, but interested	At a health facility or clinic		No	No		At the Wits RHI clinic		Huawei P30 MAR-LXIM	Wi-Fi		Yes, whenever I need it	Yes, sometimes	Yes, good reception	1, very easy	Agree	Agree	Agree	Agree	Agree	Agree	Agree	Strongly agree	Strongly agree
6	Pilot		25-45	In the greater Johannesburg area	Woman		Secondary school, not complete	Checked	Unchecked	Unchecked	Unchecked	Unchecked		Somewhat comfortable	Checked	Unchecked	Unchecked	Unchecked	Unchecked	Unchecked	Unchecked		Currently in a sexual relationship with one partner		Yes	Currently on PrEP	Online		No	No		At the Wits RHI clinic		Huawei P smart 2018 model	Wi-Fi		Yes, whenever I need it	Yes, sometimes	Yes, good reception	5	Strongly agree	Agree	Agree	Strongly agree	Strongly agree	Agree	Agree	Strongly agree	Agree
7	Pilot		25-45	In the greater Johannesburg area	Woman		Secondary school, complete	Checked	Unchecked	Unchecked	Unchecked	Unchecked		Somewhat comfortable	Checked	Unchecked	Unchecked	Unchecked	Unchecked	Unchecked	Unchecked		Currently in a sexual relationship with one partner		Yes	Never used PrEP, but interested	Online		No	No		At the Wits RHI clinic		Mobicel 2019 R10-SS	Wi-Fi		Not always	Yes, sometimes	Yes, good reception	7, very hard	Agree	Agree	Agree	Agree	Agree	Agree	Agree	Agree	Agree
8	Pilot		25-45	In the greater Johannesburg area	Woman		Secondary school, complete	Checked	Unchecked	Unchecked	Unchecked	Unchecked		Completely comfortable	Checked	Unchecked	Unchecked	Unchecked	Unchecked	Unchecked	Unchecked		Currently in a sexual relationship with one partner		Yes	Never used PrEP, but interested	Through a friend		No	No		At the Wits RHI clinic		Nokia C10	Wi-Fi		Not always	Yes, sometimes	Yes, but spotty reception	1, very easy	Agree	Agree	Agree	Agree	Strongly agree	Strongly agree	Agree	Strongly agree	Strongly agree
9	Pilot		25-45	In the greater Johannesburg area	Woman		Secondary school, not complete	Checked	Unchecked	Unchecked	Unchecked	Unchecked		Completely comfortable	Checked	Unchecked	Unchecked	Unchecked	Unchecked	Unchecked	Unchecked		Currently in a sexual relationship with one partner		Yes	Never used PrEP, but interested	Through a friend		No	No		At the Wits RHI clinic		Samsung A2 Core	Wi-Fi		Yes, whenever I need it	Yes, sometimes	Yes, but spotty reception	1, very easy	Strongly agree	Strongly agree	Strongly agree	Strongly agree	Agree	Disagree	Strongly agree	Strongly agree	Agree
10	Pilot		25-45	In the greater Johannesburg area	Woman		Secondary school, complete	Checked	Unchecked	Unchecked	Unchecked	Unchecked		Completely comfortable	Checked	Unchecked	Unchecked	Unchecked	Unchecked	Unchecked	Unchecked		Currently in a sexual relationship with one partner		Yes	Never used PrEP, but interested	At the Wits RHI research site	colleague	No	No		At the Wits RHI clinic		Nokia C10	Wi-Fi		Not always	Yes, sometimes	Yes, but spotty reception	4, not easy and not difficult	Strongly agree	Strongly agree	Strongly agree	Strongly agree	Strongly agree	Strongly agree	Agree	Agree	Agree
11	Pilot		25-45	In the greater Johannesburg area	Woman		Secondary school, complete	Checked	Unchecked	Unchecked	Unchecked	Unchecked		Completely comfortable	Checked	Unchecked	Unchecked	Unchecked	Unchecked	Unchecked	Unchecked		Currently in a sexual relationship with one partner		Yes	Never used PrEP, but interested	Through a friend		No	No		At the Wits RHI clinic		Nokia C10	Wi-Fi		Not always	Yes, sometimes	Yes, but spotty reception	1, very easy	Strongly agree	Strongly agree	Agree	Strongly agree	Strongly agree	Strongly agree	Agree	Agree	Strongly agree
12	Pilot		18-24	In the greater Johannesburg area	Woman		College or university, complete	Checked	Unchecked	Unchecked	Unchecked	Unchecked		Somewhat comfortable	Checked	Unchecked	Unchecked	Unchecked	Unchecked	Unchecked	Unchecked		Currently in a sexual relationship with one partner		Yes	Never used PrEP, but interested	Through a friend		No	No		At the Wits RHI clinic		Huawei Y5	Wi-Fi		Not always	No, never	Yes, good reception	6	Strongly agree	Agree	Strongly agree	Strongly agree	Strongly agree	Strongly agree	Strongly agree	Strongly agree	Strongly agree
13	Pilot		18-24	In the greater Johannesburg area	Woman		College or university, not complete	Checked	Unchecked	Unchecked	Unchecked	Unchecked		Completely comfortable	Checked	Unchecked	Unchecked	Unchecked	Unchecked	Unchecked	Unchecked		Currently in a sexual relationship with one partner		Yes	Never used PrEP, but interested	Through a friend		No	No		At the Wits RHI clinic		Samsung A20	Wi-Fi		Yes, whenever I need it	Yes, always	Yes, good reception	4, not easy and not difficult	Strongly agree	Strongly agree	Strongly agree	Agree	Strongly agree	Agree	Strongly agree	Strongly agree	Strongly agree
14	Pilot		18-24	In the greater Johannesburg area	Woman		College or university, complete	Checked	Unchecked	Unchecked	Unchecked	Unchecked		Completely comfortable	Checked	Unchecked	Unchecked	Unchecked	Unchecked	Unchecked	Unchecked		Currently in a sexual relationship with one partner		Yes	Never used PrEP, but interested	Through a friend		No	No		At the Wits RHI clinic		Samsung A02S	Wi-Fi		Yes, whenever I need it	Yes, sometimes	Yes, good reception	1, very easy	Agree	Agree	Strongly agree	Strongly agree	Agree	Agree	Agree	Agree	Agree
15	Pilot		18-24	In the greater Johannesburg area	Woman		Secondary school, complete	Checked	Unchecked	Unchecked	Unchecked	Unchecked		Completely comfortable	Checked	Unchecked	Unchecked	Unchecked	Unchecked	Unchecked	Unchecked		Currently in a sexual relationship with one partner		Yes	Never used PrEP, but interested	At the Wits RHI research site		No	No		At the Wits RHI clinic		Hisense F30	Wi-Fi		Yes, whenever I need it	Yes, sometimes	Yes, good reception	1, very easy	Agree	Agree	Agree	Strongly agree	Agree	Agree	Agree	Strongly agree	Agree
16	Pilot		25-45	In the greater Johannesburg area	Woman		College or university, complete	Checked	Unchecked	Unchecked	Unchecked	Unchecked		Somewhat comfortable	Checked	Unchecked	Unchecked	Unchecked	Unchecked	Unchecked	Unchecked		Currently in a sexual relationship with one partner		Yes	Never used PrEP, but interested	Through a friend		No	Yes, specify study	HIVSA	At the Wits RHI clinic		Huawei y5 2018	Wi-Fi		Yes, whenever I need it	Yes, always	Yes, good reception	7, very hard	Agree	Agree	Agree	Agree	Agree	Agree	Agree	Agree	Agree
17	Pilot		25-45	In the greater Johannesburg area	Woman		Secondary school, complete	Checked	Unchecked	Unchecked	Unchecked	Unchecked		Completely comfortable	Checked	Unchecked	Unchecked	Unchecked	Unchecked	Unchecked	Unchecked		Currently in a sexual relationship with one partner		Yes	Used PrEP in the past, interested in using it again	Other, please specify	Friend	No	No		At the Wits RHI clinic		Mobicel legend	Wi-Fi		Yes, whenever I need it	Yes, sometimes	Yes, good reception	1, very easy	Strongly agree	Agree	Agree	Agree	Agree	Strongly agree	Strongly agree	Strongly agree	Strongly agree
18--1	Pilot		25-45	In the greater Johannesburg area	Woman		Secondary school, complete	Checked	Unchecked	Unchecked	Unchecked	Unchecked		Completely comfortable	Checked	Unchecked	Unchecked	Unchecked	Unchecked	Unchecked	Unchecked		Currently in a sexual relationship with one partner		Yes	Never used PrEP, but interested	At the Wits RHI research site		No	No		At the Wits RHI clinic		Samsung A2 core	Wi-Fi		Yes, whenever I need it	Yes, sometimes	Yes, but spotty reception	1, very easy	Agree	Agree	Agree	Agree	Agree	Agree	Agree	Agree	Agree
19--1	Pilot		25-45	In the greater Johannesburg area	Woman		Secondary school, complete	Checked	Unchecked	Unchecked	Unchecked	Unchecked		Somewhat comfortable	Checked	Unchecked	Unchecked	Unchecked	Unchecked	Unchecked	Unchecked		Currently in a sexual relationship with one partner		Yes	Used PrEP in the past, interested in using it again	At the Wits RHI research site		No	No		At the Wits RHI clinic		Samsung A20	Wi-Fi		Yes, whenever I need it	No, never	Yes, but spotty reception	1, very easy	Strongly agree	Strongly agree	Strongly agree	Strongly agree	Strongly agree	Strongly agree	Strongly agree	Strongly agree	Strongly agree
20	Pilot		25-45	In the greater Johannesburg area	Woman		Secondary school, complete	Checked	Unchecked	Unchecked	Unchecked	Unchecked		Completely comfortable	Checked	Unchecked	Unchecked	Unchecked	Unchecked	Unchecked	Unchecked		Currently in a sexual relationship with one partner		Yes	Never used PrEP, but interested	Through a friend		No	No		At the Wits RHI clinic		Nokia C2 TA-1233	Wi-Fi		Yes, whenever I need it	Yes, sometimes	Yes, good reception	1, very easy	Agree	Agree	Agree	Agree	Agree	Neither agree nor disagree	Agree	Agree	Agree
21--1	Pilot		25-45	In the greater Johannesburg area	Woman		College or university, not complete	Checked	Unchecked	Unchecked	Unchecked	Unchecked		Completely comfortable	Checked	Unchecked	Unchecked	Unchecked	Unchecked	Unchecked	Unchecked		Currently in a sexual relationship with one partner		Yes	Never used PrEP, but interested	Through a friend		No	No		At the Wits RHI clinic		Stylo	Wi-Fi		Yes, whenever I need it	Yes, sometimes	Yes, good reception	1, very easy	Agree	Agree	Agree	Agree	Strongly agree	Strongly agree	Strongly agree	Strongly agree	Strongly agree
22--1	Pilot		25-45	In the greater Johannesburg area	Woman		College or university, complete	Checked	Unchecked	Unchecked	Unchecked	Unchecked		Completely comfortable	Checked	Unchecked	Unchecked	Unchecked	Unchecked	Unchecked	Unchecked		Currently in a sexual relationship with more than one partner		Yes	Never used PrEP, but interested	Through a friend		No	No		At the Wits RHI clinic		SAMSUNG A2 CORE	Wi-Fi		Not always	Yes, sometimes	Yes, but spotty reception	4, not easy and not difficult	Strongly agree	Strongly agree	Strongly agree	Strongly agree	Agree	Agree	Strongly agree	Agree	Agree
23	Pilot		25-45	In the greater Johannesburg area	Woman		Secondary school, complete	Checked	Unchecked	Unchecked	Unchecked	Unchecked		Completely comfortable	Checked	Unchecked	Unchecked	Unchecked	Unchecked	Unchecked	Unchecked		Currently in a sexual relationship with one partner		Yes	Never used PrEP, but interested	Through a friend		No	No		At the Wits RHI clinic		Nokia C1	Wi-Fi		Yes, whenever I need it	Yes, sometimes	Yes, good reception	1, very easy	Agree	Agree	Agree	Agree	Agree	Neither agree nor disagree	Agree	Agree	Agree
24--1	Pilot		18-24	In the greater Johannesburg area	Woman		Secondary school, complete	Checked	Unchecked	Unchecked	Unchecked	Unchecked		Completely comfortable	Checked	Unchecked	Unchecked	Unchecked	Unchecked	Unchecked	Unchecked		Currently in a sexual relationship with one partner		Yes	Never used PrEP, but interested	Through a friend		No	No		At the Wits RHI clinic		Nokia C1	Wi-Fi		Yes, whenever I need it	Yes, always	Yes, good reception	1, very easy	Strongly agree	Disagree	Strongly agree	Strongly agree	Strongly agree	Strongly agree	Agree	Agree	Agree
25--1	Pilot		18-24	In the greater Johannesburg area	Woman		College or university, complete	Checked	Unchecked	Unchecked	Unchecked	Unchecked		Completely comfortable	Checked	Unchecked	Unchecked	Unchecked	Unchecked	Unchecked	Unchecked		Currently in a sexual relationship with one partner		Yes	Used PrEP in the past, interested in using it again	Through a friend		No	No		At the Wits RHI clinic		Hisense H10	Cell phone data plan, specify plan	Pre-paid	Yes, whenever I need it	Yes, always	Yes, good reception	3	Strongly agree	Strongly agree	Agree	Strongly agree	Strongly agree	Agree	Strongly agree	Strongly agree	Strongly agree
26--1	Pilot		18-24	In the greater Johannesburg area	Woman		College or university, complete	Checked	Unchecked	Unchecked	Unchecked	Unchecked		Completely comfortable	Checked	Unchecked	Unchecked	Unchecked	Unchecked	Unchecked	Unchecked		Currently in a sexual relationship with one partner		Yes	Used PrEP in the past, interested in using it again	Other, please specify	Colleague	No	No		At the Wits RHI clinic		Hauwei p30 Lite	Wi-Fi		Yes, whenever I need it	Yes, sometimes	Yes, good reception	1, very easy	Strongly agree	Neither agree nor disagree	Strongly agree	Strongly agree	Strongly agree	Strongly agree	Strongly agree	Strongly agree	Strongly agree
27--1	Pilot		25-45	In the greater Johannesburg area	Woman		College or university, complete	Checked	Unchecked	Unchecked	Unchecked	Unchecked		Somewhat comfortable	Checked	Unchecked	Unchecked	Unchecked	Unchecked	Unchecked	Unchecked		Currently in a sexual relationship with one partner		Yes	Used PrEP in the past, interested in using it again	Through a friend		No	No		At a public location, e.g. school, library, clinic, etc.		Huawei P20 LITE	Wi-Fi		Not always	Yes, sometimes	Yes, good reception	1, very easy	Strongly agree	Agree	Strongly agree	Strongly agree	Strongly agree	Strongly agree	Strongly agree	Strongly agree	Agree
32	Pilot		18-24	In the greater Johannesburg area	Woman		College or university, not complete	Checked	Unchecked	Unchecked	Unchecked	Unchecked		Completely comfortable	Checked	Unchecked	Unchecked	Unchecked	Unchecked	Unchecked	Unchecked		Currently in a sexual relationship with one partner		Yes	Never used PrEP, but interested	Other, please specify	Sister	No	No		At the Wits RHI clinic		Samsung A11	Wi-Fi		Not always	Yes, sometimes	Yes, but spotty reception	1, very easy	Agree	Strongly agree	Strongly agree	Agree	Strongly agree	Strongly agree	Strongly agree	Strongly agree	Strongly agree
33--1	Pilot		25-45	In the greater Johannesburg area	Woman		Secondary school, not complete	Checked	Unchecked	Unchecked	Unchecked	Unchecked		Completely comfortable	Checked	Unchecked	Unchecked	Unchecked	Unchecked	Unchecked	Unchecked		Currently in a sexual relationship with more than one partner		Yes	Never used PrEP, but interested	Through a friend		No	No		At the Wits RHI clinic		Huawei P Smart 2021	Wi-Fi		Yes, whenever I need it	Yes, sometimes	Yes, good reception	1, very easy	Agree	Agree	Agree	Agree	Agree	Agree	Agree	Agree	Agree
34--1	Pilot		18-24	In the greater Johannesburg area	Woman		College or university, not complete	Checked	Unchecked	Unchecked	Unchecked	Unchecked		Completely comfortable	Checked	Unchecked	Unchecked	Unchecked	Unchecked	Unchecked	Unchecked		Currently in a sexual relationship with one partner		Yes	Never used PrEP, but interested	Through a friend		No	Yes, specify study	IMPOWER 22	At the Wits RHI clinic		Samsung A11	Wi-Fi		Not always	Yes, sometimes	Yes, good reception	5	Strongly agree	Agree	Strongly agree	Strongly agree	Agree	Strongly agree	Agree	Agree	Agree
35--1	Pilot		18-24	In the greater Johannesburg area	Woman		College or university, not complete	Checked	Unchecked	Unchecked	Unchecked	Unchecked		Completely comfortable	Checked	Unchecked	Unchecked	Unchecked	Unchecked	Unchecked	Unchecked		Currently in a sexual relationship with one partner		Yes	Used PrEP in the past, interested in using it again	At the Wits RHI research site		No	Yes, specify study	IMPOWER-PHRU	At the Wits RHI clinic		Itel vision 1	Wi-Fi		Not always	Yes, sometimes	Yes, good reception	2	Agree	Strongly agree	Strongly agree	Agree	Strongly agree	Strongly agree	Strongly agree	Agree	Agree
36--1	Pilot		18-24	In the greater Johannesburg area	Woman		College or university, not complete	Checked	Unchecked	Unchecked	Unchecked	Unchecked		Somewhat comfortable	Checked	Unchecked	Unchecked	Unchecked	Unchecked	Unchecked	Unchecked		Currently in a sexual relationship with more than one partner		Yes	Never used PrEP, but interested	At the Wits RHI research site		No	No		At the Wits RHI clinic		Samsung core 20	Wi-Fi		Yes, whenever I need it	Yes, sometimes	Yes, but spotty reception	1, very easy	Agree	Agree	Agree	Agree	Agree	Strongly agree	Strongly agree	Agree	Agree
37--1	Pilot		18-24	In the greater Johannesburg area	Woman		Secondary school, not complete	Checked	Unchecked	Unchecked	Unchecked	Unchecked		Completely comfortable	Checked	Unchecked	Unchecked	Unchecked	Unchecked	Unchecked	Unchecked		Currently in a sexual relationship with one partner		Yes	Used PrEP in the past, interested in using it again	Through a friend		No	Yes, specify study	REACH	At the Wits RHI clinic		Hauwei P8 lite 2017	Wi-Fi		Yes, whenever I need it	Yes, always	Yes, good reception	5	Agree	Agree	Agree	Agree	Strongly agree	Neither agree nor disagree	Disagree	Agree	Strongly agree
38--1	Pilot		25-45	In the greater Johannesburg area	Woman		College or university, not complete	Checked	Unchecked	Unchecked	Unchecked	Unchecked		Completely comfortable	Checked	Unchecked	Unchecked	Unchecked	Unchecked	Unchecked	Unchecked		Currently in a sexual relationship with one partner		Yes	Never used PrEP, but interested	At a health facility or clinic		No	No		At the Wits RHI clinic		Mobicel Rio	Wi-Fi		Not always	Yes, sometimes	Yes, but spotty reception	2	Strongly agree	Agree	Agree	Strongly agree	Neither agree nor disagree	Agree	Neither agree nor disagree	Agree	Agree
41--1	Pilot		25-45	In the greater Johannesburg area	Woman		Secondary school, complete	Checked	Unchecked	Unchecked	Unchecked	Unchecked		Completely comfortable	Checked	Unchecked	Unchecked	Unchecked	Unchecked	Unchecked	Unchecked		Currently in a sexual relationship with one partner		Yes	Never used PrEP, but interested	Through a friend		No	Yes, specify study	COVID-19 Vaccine	At the Wits RHI clinic		Huawei Y3	Wi-Fi		Not always	Yes, sometimes	Yes, good reception	1, very easy	Strongly agree	Strongly agree	Strongly agree	Strongly agree	Agree	Strongly agree	Agree	Strongly agree	Strongly agree
42	Pilot		25-45	In the greater Johannesburg area	Woman		College or university, complete	Checked	Unchecked	Unchecked	Unchecked	Unchecked		Completely comfortable	Checked	Unchecked	Unchecked	Unchecked	Unchecked	Unchecked	Unchecked		Currently in a sexual relationship with more than one partner		Yes	Never used PrEP, but interested	Other, please specify	Through her sister	No	No		At the Wits RHI clinic		Huawei Y60	Wi-Fi		Yes, whenever I need it	Yes, sometimes	Yes, good reception	1, very easy	Agree	Agree	Agree	Agree	Agree	Strongly agree	Strongly agree	Strongly agree	Strongly agree
43--1	Pilot		25-45	In the greater Johannesburg area	Woman		Secondary school, complete	Checked	Unchecked	Unchecked	Unchecked	Unchecked		Somewhat comfortable	Checked	Unchecked	Unchecked	Unchecked	Unchecked	Unchecked	Unchecked		Currently in a sexual relationship with one partner		Yes	Never used PrEP, but interested	At a health facility or clinic		No	No		At the Wits RHI clinic		Mobicel, blink	Wi-Fi		Not always	Yes, sometimes	Yes, but spotty reception	5	Agree	Neither agree nor disagree	Agree	Agree	Disagree	Disagree	Neither agree nor disagree	Disagree	Neither agree nor disagree
44--1	Pilot		25-45	In the greater Johannesburg area	Woman		Secondary school, complete	Checked	Unchecked	Unchecked	Unchecked	Unchecked		Somewhat comfortable	Checked	Unchecked	Unchecked	Unchecked	Unchecked	Unchecked	Unchecked		Currently in a sexual relationship with one partner		Yes	Never used PrEP, but interested	At the Wits RHI research site		No	No		At the Wits RHI clinic		Samsung galaxy A6	Wi-Fi		Not always	Yes, sometimes	Yes, good reception	3	Agree	Agree	Strongly agree	Agree	Strongly agree	Agree	Strongly agree	Strongly agree	Agree
45--1	Pilot		18-24	In the greater Johannesburg area	Woman		Secondary school, complete	Checked	Unchecked	Unchecked	Unchecked	Unchecked		Completely comfortable	Checked	Unchecked	Unchecked	Unchecked	Unchecked	Unchecked	Unchecked		Currently in a sexual relationship with one partner		Yes	Never used PrEP, but interested	Through a friend		No	No		At the Wits RHI clinic		Samsung galaxy A20	Wi-Fi		Not always	Yes, sometimes	Yes, good reception	1, very easy	Agree	Strongly agree	Strongly agree	Agree	Strongly agree	Agree	Agree	Strongly agree	Agree
46	Pilot		18-24	In the greater Johannesburg area	Woman		Secondary school, complete	Checked	Unchecked	Unchecked	Unchecked	Unchecked		Completely comfortable	Checked	Unchecked	Unchecked	Unchecked	Unchecked	Unchecked	Unchecked		Currently in a sexual relationship with one partner		Yes	Never used PrEP, but interested	Other, please specify	Word of Mouth	No	No		At the Wits RHI clinic		Huawei Y5	Wi-Fi		Not always	Yes, sometimes	Yes, good reception	1, very easy	Strongly agree	Strongly agree	Strongly agree	Strongly agree	Strongly agree	Strongly agree	Agree	Agree	Agree
47--1	Pilot		18-24	In the greater Johannesburg area	Woman		Secondary school, complete	Checked	Unchecked	Unchecked	Unchecked	Unchecked		Somewhat comfortable	Unchecked	Unchecked	Checked	Unchecked	Unchecked	Unchecked	Unchecked		Currently in a sexual relationship with one partner		Yes	Never used PrEP, but interested	Through a friend		No	No		At the Wits RHI clinic		Samsung A20	Wi-Fi		Yes, whenever I need it	Yes, always	Yes, good reception	4, not easy and not difficult	Strongly agree	Strongly agree	Agree	Agree	Strongly agree	Strongly agree	Strongly agree	Agree	Agree
48--1	Pilot		25-45	In the greater Johannesburg area	Woman		College or university, not complete	Checked	Unchecked	Unchecked	Unchecked	Unchecked		Completely comfortable	Checked	Unchecked	Unchecked	Unchecked	Unchecked	Unchecked	Unchecked		Currently in a sexual relationship with one partner		Yes	Never used PrEP, but interested	Through a friend		No	No		At the Wits RHI clinic		Samsung J 5	Wi-Fi		Not always	Yes, sometimes	Yes, good reception	4, not easy and not difficult	Strongly agree	Agree	Strongly agree	Strongly agree	Neither agree nor disagree	Neither agree nor disagree	Strongly agree	Strongly agree	Strongly agree
49--1	Pilot		25-45	In the greater Johannesburg area	Woman		College or university, not complete	Checked	Unchecked	Unchecked	Unchecked	Unchecked		Completely comfortable	Checked	Unchecked	Unchecked	Unchecked	Unchecked	Unchecked	Unchecked		Currently in a sexual relationship with one partner		Yes	Never used PrEP, but interested	Through a friend		No	No		At the Wits RHI clinic		iPhone 5s	Wi-Fi		Not always	Yes, sometimes	Yes, good reception	4, not easy and not difficult	Strongly agree	Agree	Agree	Agree	Agree	Agree	Agree	Agree	Agree
50	Pilot		18-24	In the greater Johannesburg area	Woman		Secondary school, complete	Checked	Unchecked	Unchecked	Unchecked	Unchecked		Somewhat comfortable	Checked	Unchecked	Unchecked	Unchecked	Unchecked	Unchecked	Unchecked		Currently in a sexual relationship with one partner		Yes	Never used PrEP, but interested	Through a friend		No	No		At the Wits RHI clinic		Samsung A2 Core	Wi-Fi		Not always	Yes, sometimes	Yes, but spotty reception	4, not easy and not difficult	Agree	Strongly agree	Neither agree nor disagree	Agree	Agree	Agree	Neither agree nor disagree	Neither agree nor disagree	Agree
51--1	Pilot		18-24	In the greater Johannesburg area	Woman		Secondary school, complete	Checked	Unchecked	Unchecked	Unchecked	Unchecked		Somewhat comfortable	Checked	Unchecked	Unchecked	Unchecked	Unchecked	Unchecked	Unchecked		Currently in a sexual relationship with one partner		Yes	Never used PrEP, but interested	Through a friend		No	No		At the Wits RHI clinic		Samsung A10	Wi-Fi		Yes, whenever I need it	Yes, sometimes	Yes, good reception	4, not easy and not difficult	Strongly agree	Agree	Strongly agree	Strongly agree	Strongly agree	Agree	Agree	Agree	Strongly agree
52--1	Pilot		25-45	In the greater Johannesburg area	Woman		Secondary school, complete	Checked	Unchecked	Unchecked	Unchecked	Unchecked		Completely comfortable	Checked	Unchecked	Unchecked	Unchecked	Unchecked	Unchecked	Unchecked		Currently in a sexual relationship with more than one partner		Yes	Never used PrEP, but interested	Through a friend		No			At the Wits RHI clinic		NOKIA 2.1	Wi-Fi		Yes, whenever I need it	Yes, always	Yes, good reception	1, very easy	Agree	Agree	Strongly agree	Agree	Strongly agree	Strongly agree	Strongly agree	Strongly agree	Strongly agree
53--1	Pilot		25-45	In the greater Johannesburg area	Woman		Secondary school, not complete	Checked	Unchecked	Unchecked	Unchecked	Unchecked		Completely comfortable	Checked	Unchecked	Unchecked	Unchecked	Unchecked	Unchecked	Unchecked		Currently in a sexual relationship with one partner		Yes	Never used PrEP, but interested	Other, please specify	Wits RHI CHW	No	No		At the Wits RHI clinic		Hauwei Y7	Wi-Fi		Yes, whenever I need it	Yes, sometimes	Yes, but spotty reception	4, not easy and not difficult	Agree	Strongly agree	Strongly agree	Agree	Strongly agree	Agree	Agree	Strongly agree	Agree
54--1	Pilot		25-45	In the greater Johannesburg area	Woman		Secondary school, complete	Checked	Unchecked	Unchecked	Unchecked	Unchecked		Completely comfortable	Checked	Unchecked	Unchecked	Unchecked	Unchecked	Unchecked	Unchecked		Currently in a sexual relationship with one partner		Yes	Never used PrEP, but interested	Other, please specify	Wits RHI Community Health Workers( CHW)	No	No		At the Wits RHI clinic		Iphone 8 plus	Wi-Fi		Not always	Yes, sometimes	Yes, good reception	1, very easy	Strongly agree	Agree	Strongly agree	Strongly agree	Strongly agree	Strongly agree	Agree	Strongly agree	Strongly agree
55--1	Pilot		25-45	In the greater Johannesburg area	Woman		Secondary school, complete	Checked	Unchecked	Unchecked	Unchecked	Unchecked		Somewhat comfortable	Checked	Unchecked	Unchecked	Unchecked	Unchecked	Unchecked	Unchecked		Currently in a sexual relationship with one partner		Yes	Never used PrEP, but interested	Through a friend		No	No		At the Wits RHI clinic		Huawei P20 Smart	Wi-Fi		Not always	Yes, always	Yes, good reception	4, not easy and not difficult	Agree	Agree	Agree	Agree	Agree	Agree	Neither agree nor disagree	Agree	Agree
56--1	Pilot		25-45	In the greater Johannesburg area	Woman		Secondary school, complete	Checked	Unchecked	Unchecked	Unchecked	Unchecked		Completely comfortable	Checked	Unchecked	Unchecked	Unchecked	Unchecked	Unchecked	Unchecked		Currently in a sexual relationship with one partner		Yes	Never used PrEP, but interested	Through a friend		No	No		At the Wits RHI clinic		Samsung J5 Prime	Wi-Fi		Yes, whenever I need it	Yes, always	Yes, good reception	1, very easy	Strongly agree	Strongly agree	Strongly agree	Strongly agree	Strongly agree	Strongly agree	Strongly agree	Strongly agree	Strongly agree
57--1	Pilot		18-24	In the greater Johannesburg area	Woman		Secondary school, complete	Checked	Unchecked	Unchecked	Unchecked	Unchecked		Completely comfortable	Checked	Unchecked	Unchecked	Unchecked	Unchecked	Unchecked	Unchecked		Currently in a sexual relationship with one partner		Yes	Used PrEP in the past, interested in using it again	At the Wits RHI research site		No	No		At the Wits RHI clinic		Huawei P40 light	Wi-Fi		Not always	Yes, sometimes	Yes, good reception	1, very easy	Strongly agree	Agree	Strongly agree	Strongly agree	Neither agree nor disagree	Disagree	Agree	Strongly agree	Strongly agree
58--1	Pilot		25-45	In the greater Johannesburg area	Woman		College or university, not complete	Checked	Unchecked	Unchecked	Unchecked	Unchecked		Completely comfortable	Checked	Unchecked	Unchecked	Unchecked	Unchecked	Unchecked	Unchecked		Currently in a sexual relationship with one partner		Yes	Never used PrEP, but interested	Through a friend		No	No		At the Wits RHI clinic		Samsung A30s	Wi-Fi		Yes, whenever I need it	Yes, sometimes	Yes, good reception	4, not easy and not difficult	Agree	Agree	Agree	Agree	Agree	Agree	Agree	Agree	Agree
59--1	Pilot		25-45	In the greater Johannesburg area	Woman		Secondary school, complete	Checked	Unchecked	Unchecked	Unchecked	Unchecked		Somewhat comfortable	Checked	Unchecked	Unchecked	Unchecked	Unchecked	Unchecked	Unchecked		Currently in a sexual relationship with one partner		Yes	Never used PrEP, but interested	At a health facility or clinic		No	No		At the Wits RHI clinic		Huawei Y7 P 2021	Wi-Fi		Yes, whenever I need it	Yes, sometimes	Yes, good reception	4, not easy and not difficult	Strongly agree	Agree	Agree	Strongly agree	Agree	Neither agree nor disagree	Agree	Strongly agree	Agree
60--1	Pilot		25-45	In the greater Johannesburg area	Woman		College or university, complete	Checked	Unchecked	Unchecked	Unchecked	Unchecked		Somewhat comfortable	Checked	Unchecked	Unchecked	Unchecked	Unchecked	Unchecked	Unchecked		Currently in a sexual relationship with one partner		Yes	Never used PrEP, but interested	Through a friend		No	No		At the Wits RHI clinic		Samsung Galaxy A3	Wi-Fi		Not always	Yes, sometimes	Yes, but spotty reception	1, very easy	Strongly agree	Agree	Agree	Strongly agree	Agree	Agree	Strongly agree	Strongly agree	Strongly agree
61--1	Pilot		25-45	In the greater Johannesburg area	Woman		Secondary school, complete	Checked	Unchecked	Unchecked	Unchecked	Unchecked		Completely comfortable	Checked	Unchecked	Unchecked	Unchecked	Unchecked	Unchecked	Unchecked		Currently in a sexual relationship with one partner		Yes	Never used PrEP, but interested	At the Wits RHI research site		No	No		At the Wits RHI clinic		Samsung J2	Wi-Fi		Not always	Yes, sometimes	Yes, good reception	3	Agree	Strongly agree	Agree	Agree	Agree	Agree	Agree	Agree	Strongly agree
63--1	Pilot		18-24	In the greater Johannesburg area	Woman		Secondary school, not complete	Checked	Unchecked	Unchecked	Unchecked	Unchecked		Completely comfortable	Checked	Unchecked	Unchecked	Unchecked	Unchecked	Unchecked	Unchecked		No partner		Yes	Never used PrEP, but interested	Through a friend		No	No		At a public location, e.g. school, library, clinic, etc.		Huawei Y6 2019	Wi-Fi		Yes, whenever I need it	Yes, sometimes	Yes, but spotty reception	4, not easy and not difficult	Strongly agree	Agree	Strongly agree	Strongly agree	Agree	Neither agree nor disagree	Agree	Agree	Strongly agree
64	Pilot		25-45	In the greater Johannesburg area	Woman		Secondary school, not complete	Checked	Unchecked	Unchecked	Unchecked	Unchecked		Completely comfortable	Checked	Unchecked	Unchecked	Unchecked	Unchecked	Unchecked	Unchecked		Currently in a sexual relationship with one partner		Yes	Never used PrEP, but interested	Through a friend		No	No		At the Wits RHI clinic		Huawei P20 smart	Wi-Fi		Yes, whenever I need it	Yes, sometimes	Yes, good reception	4, not easy and not difficult	Agree	Agree	Agree	Agree	Neither agree nor disagree	Agree	Agree	Strongly agree	Agree
65--1	Pilot		25-45	In the greater Johannesburg area	Woman		College or university, not complete	Checked	Unchecked	Unchecked	Unchecked	Unchecked		Completely comfortable	Checked	Unchecked	Unchecked	Unchecked	Unchecked	Unchecked	Unchecked		Currently in a sexual relationship with one partner		Yes	Used PrEP in the past, interested in using it again	Online		No	Yes, specify study	PrEP and Choice	At my home or the home of someone I know		Huawei Y7 P	Cell phone data plan, specify plan	MTN 500mb daily	Not always	Yes, sometimes	Yes, good reception	1, very easy	Strongly agree	Agree	Agree	Agree	Agree	Agree	Agree	Agree	Agree
66--1	Pilot		18-24	In the greater Johannesburg area	Woman		College or university, complete	Checked	Unchecked	Unchecked	Unchecked	Unchecked		Completely comfortable	Checked	Unchecked	Unchecked	Unchecked	Unchecked	Unchecked	Unchecked		Currently in a sexual relationship with one partner		Yes	Never used PrEP, but interested	Through a friend		No	No		At my home or the home of someone I know		Oppo A15	Cell phone data plan, specify plan	Prepaid	Yes, whenever I need it	Yes, always	Yes, good reception	1, very easy	Strongly agree	Strongly agree	Strongly agree	Strongly agree	Strongly agree	Strongly agree	Agree	Agree	Strongly agree
67--1	Pilot		18-24	In the greater Johannesburg area	Woman		Secondary school, complete	Checked	Unchecked	Unchecked	Unchecked	Unchecked		Completely comfortable	Checked	Unchecked	Unchecked	Unchecked	Unchecked	Unchecked	Unchecked		Currently in a sexual relationship with one partner		Yes	Never used PrEP, but interested	Through a friend		No	No		At my home or the home of someone I know		Samsung A30	Cell phone data plan, specify plan	Prepaid Cell C	Yes, whenever I need it	Yes, sometimes	Yes, good reception	4, not easy and not difficult	Strongly agree	Strongly agree	Agree	Agree	Agree	Agree	Strongly agree	Agree	Agree
68--1	Pilot		25-45	In the greater Johannesburg area	Woman		College or university, not complete	Checked	Unchecked	Unchecked	Unchecked	Unchecked		Completely comfortable	Checked	Unchecked	Unchecked	Unchecked	Unchecked	Unchecked	Unchecked		Currently in a sexual relationship with one partner		Yes	Never used PrEP, but interested	At a health facility or clinic		No	No		At my home or the home of someone I know		Samsung A21	Cell phone data plan, specify plan	Prepaid	Not always	Yes, sometimes	Yes, good reception	2	Strongly agree	Agree	Strongly agree	Strongly agree	Strongly agree	Strongly agree	Agree	Strongly agree	Strongly agree
70--1	Pilot		18-24	In the greater Johannesburg area	Woman		College or university, complete	Checked	Unchecked	Unchecked	Unchecked	Unchecked		Completely comfortable	Checked	Unchecked	Unchecked	Unchecked	Unchecked	Unchecked	Unchecked		Currently in a sexual relationship with one partner		Yes	Never used PrEP, but interested	At the Wits RHI research site		No	No		At my home or the home of someone I know		Huawei Y60	Cell phone data plan, specify plan	Prepaid	Yes, whenever I need it	Yes, sometimes	Yes, good reception	1, very easy	Strongly agree	Strongly agree	Strongly agree	Strongly agree	Strongly agree	Agree	Strongly agree	Strongly agree	Strongly agree
71--1	Pilot		25-45	In the greater Johannesburg area	Woman		Secondary school, complete	Checked	Unchecked	Unchecked	Unchecked	Unchecked		Completely comfortable	Checked	Unchecked	Unchecked	Unchecked	Unchecked	Unchecked	Unchecked		Currently in a sexual relationship with more than one partner		Yes	Never used PrEP, but interested	Through a friend		No	No		At a public location, e.g. school, library, clinic, etc.		Samsung A30	Cell phone data plan, specify plan	MTN Contract	Yes, whenever I need it	Yes, sometimes	Yes, good reception	1, very easy	Strongly agree	Agree	Strongly agree	Strongly agree	Strongly agree	Agree	Agree	Strongly agree	Strongly agree
72--1	Pilot		25-45	In the greater Johannesburg area	Woman		College or university, complete	Checked	Unchecked	Unchecked	Unchecked	Unchecked		Completely comfortable	Checked	Unchecked	Unchecked	Unchecked	Unchecked	Unchecked	Unchecked		No partner		No	Never used PrEP, but interested	Other, please specify	WITS RHI staff member	No	No		At my home or the home of someone I know		Dell laptop	Wi-Fi		Yes, whenever I need it	Yes, sometimes	Yes, good reception	1, very easy	Strongly agree	Agree	Strongly agree	Strongly agree	Agree	Agree	Agree	Strongly agree	Strongly agree
73--1	Pilot		25-45	In the greater Johannesburg area	Woman		College or university, complete	Checked	Unchecked	Unchecked	Unchecked	Unchecked		Completely comfortable	Checked	Unchecked	Unchecked	Unchecked	Unchecked	Unchecked	Unchecked		No partner		Yes	Never used PrEP, but interested	At the Wits RHI research site		No	No		At my home or the home of someone I know		Huawei Y7	Wi-Fi		Yes, whenever I need it	Yes, always	Yes, good reception	1, very easy	Agree	Agree	Strongly agree	Strongly agree	Strongly agree	Strongly agree	Agree	Agree	Strongly agree
74--1	Pilot		18-24	In the greater Johannesburg area	Woman		College or university, not complete	Checked	Unchecked	Unchecked	Unchecked	Unchecked		Completely comfortable	Checked	Unchecked	Unchecked	Unchecked	Unchecked	Unchecked	Unchecked		Currently in a sexual relationship with one partner		Yes	Never used PrEP, but interested	Online		No	No		At my home or the home of someone I know		Samsung A11	Cell phone data plan, specify plan	Prepaid	Not always	Yes, sometimes	Yes, but spotty reception	1, very easy	Agree	Agree	Agree	Agree	Strongly agree	Strongly agree	Strongly agree	Strongly agree	Agree
75--1	Pilot		18-24	In the greater Johannesburg area	Woman		College or university, complete	Checked	Unchecked	Unchecked	Unchecked	Unchecked		Completely comfortable	Checked	Unchecked	Unchecked	Unchecked	Unchecked	Unchecked	Unchecked		Currently in a sexual relationship with one partner		Yes	Never used PrEP, but interested	Online		No	No		At my home or the home of someone I know		Techno Sparks 6	Cell phone data plan, specify plan	Prepaid	Yes, whenever I need it	Yes, always	Yes, good reception	1, very easy	Strongly agree	Strongly agree	Strongly agree	Strongly agree	Strongly agree	Agree	Agree	Strongly agree	Strongly agree
76--1	Pilot		25-45	In the greater Johannesburg area	Woman		Secondary school, complete	Checked	Unchecked	Unchecked	Unchecked	Unchecked		Completely comfortable	Checked	Unchecked	Unchecked	Unchecked	Unchecked	Unchecked	Unchecked		Currently in a sexual relationship with one partner		Yes	Never used PrEP, but interested	Through a friend		No	No		At my home or the home of someone I know		Samsung A30	Cell phone data plan, specify plan	Prepad	Not always	Yes, sometimes	Yes, good reception	1, very easy	Agree	Agree	Strongly agree	Strongly agree	Strongly agree	Agree	Strongly agree	Strongly agree	Strongly agree
77--1	Pilot		25-45	In the greater Johannesburg area	Woman		Secondary school, complete	Checked	Unchecked	Unchecked	Unchecked	Unchecked		Completely comfortable	Checked	Unchecked	Unchecked	Unchecked	Unchecked	Unchecked	Unchecked		Currently in a sexual relationship with one partner		Yes	Used PrEP in the past, interested in using it again	At a health facility or clinic		No	No		At my home or the home of someone I know		Nokia C2	Cell phone data plan, specify plan	Prepaid	Yes, whenever I need it	Yes, sometimes	Yes, good reception	2	Agree	Agree	Agree	Strongly agree	Strongly agree	Strongly agree	Strongly agree	Strongly agree	Agree
78--1	Pilot		18-24	In the greater Johannesburg area	Woman		College or university, not complete	Checked	Unchecked	Unchecked	Unchecked	Unchecked		Completely comfortable	Checked	Unchecked	Unchecked	Unchecked	Unchecked	Unchecked	Unchecked		Currently in a sexual relationship with one partner		Yes	Never used PrEP, but interested	Through a friend		No	No		At my home or the home of someone I know		Samsung A12	Cell phone data plan, specify plan	Contract	Yes, whenever I need it	Yes, always	Yes, good reception	1, very easy	Strongly agree	Neither agree nor disagree	Strongly agree	Agree	Strongly agree	Agree	Neither agree nor disagree	Agree	Strongly agree
79--1	Pilot		25-45	In the greater Johannesburg area	Woman		College or university, complete	Checked	Unchecked	Unchecked	Unchecked	Unchecked		Completely comfortable	Checked	Unchecked	Unchecked	Unchecked	Unchecked	Unchecked	Unchecked		No partner		No	Never used PrEP, but interested	Through a friend		No	No		At the Wits RHI clinic		Huawei Nova 8i	Wi-Fi		Yes, whenever I need it	Yes, sometimes	Yes, but spotty reception	1, very easy	Strongly agree	Strongly agree	Strongly agree	Strongly agree	Strongly agree	Strongly agree	Agree	Strongly agree	Strongly agree
80--1	Pilot		18-24	In the greater Johannesburg area	Woman		Secondary school, complete	Checked	Unchecked	Unchecked	Unchecked	Unchecked		Somewhat comfortable	Checked	Unchecked	Unchecked	Unchecked	Unchecked	Unchecked	Unchecked		Currently in a sexual relationship with one partner		Yes	Never used PrEP, but interested	Through a friend		No	No		At my home or the home of someone I know		Samsung A31S	Wi-Fi		Not always	Yes, sometimes	Yes, good reception	4, not easy and not difficult	Strongly agree	Agree	Strongly agree	Agree	Agree	Agree	Agree	Strongly agree	Strongly agree
81--1	Pilot		18-24	In the greater Johannesburg area	Woman		College or university, not complete	Checked	Unchecked	Unchecked	Unchecked	Unchecked		Completely comfortable	Checked	Unchecked	Unchecked	Unchecked	Unchecked	Unchecked	Unchecked		Currently in a sexual relationship with one partner		Yes	Never used PrEP, but interested	Through a friend		No	No		At my home or the home of someone I know		Samsung A10s	Cell phone data plan, specify plan	Prepaid	Not always	Yes, sometimes	Yes, good reception	1, very easy	Agree	Agree	Strongly agree	Strongly agree	Strongly agree	Strongly agree	Agree	Strongly agree	Strongly agree
82--1	Pilot		25-45	In the greater Johannesburg area	Woman		College or university, not complete	Checked	Unchecked	Unchecked	Unchecked	Unchecked		Completely comfortable	Unchecked	Unchecked	Checked	Unchecked	Unchecked	Unchecked	Unchecked		Currently in a sexual relationship with one partner		Yes	Never used PrEP, but interested	Through a friend		No	No		At my home or the home of someone I know		iPhone XrMax	Wi-Fi		Not always	Yes, sometimes	Yes, good reception	1, very easy	Strongly agree	Disagree	Strongly agree	Strongly agree	Strongly agree	Strongly agree	Strongly agree	Strongly agree	Strongly agree
83--1	Pilot		18-24	In the greater Johannesburg area	Woman		College or university, complete	Checked	Unchecked	Unchecked	Unchecked	Unchecked		Completely comfortable	Checked	Unchecked	Unchecked	Unchecked	Unchecked	Unchecked	Unchecked		Currently in a sexual relationship with one partner		Yes	Never used PrEP, but interested	Through a friend		No	No		At my home or the home of someone I know		Samsung A31	Cell phone data plan, specify plan	Prepaid	Yes, whenever I need it	Yes, sometimes	Yes, good reception	2	Strongly agree	Neither agree nor disagree	Strongly agree	Strongly agree	Strongly agree	Strongly agree	Agree	Agree	Strongly agree
84--1	Pilot		25-45	In the greater Johannesburg area	Woman		College or university, complete	Checked	Unchecked	Unchecked	Unchecked	Unchecked		Completely comfortable	Checked	Unchecked	Unchecked	Unchecked	Unchecked	Unchecked	Unchecked		Currently in a sexual relationship with one partner		Yes	Never used PrEP, but interested	Through a friend		No	No		At my home or the home of someone I know		Huawei p9 lite	Cell phone data plan, specify plan	Prepaid	Yes, whenever I need it	Yes, sometimes	Yes, good reception	1, very easy	Strongly agree	Strongly agree	Strongly agree	Strongly agree	Strongly agree	Strongly agree	Strongly agree	Strongly agree	Strongly agree
87--1	Pilot		25-45	In the greater Johannesburg area	Woman		Secondary school, complete	Checked	Unchecked	Unchecked	Unchecked	Unchecked		Completely comfortable	Checked	Unchecked	Unchecked	Unchecked	Unchecked	Unchecked	Unchecked		Currently in a sexual relationship with one partner		Yes	Never used PrEP, but interested	Online		No	No		At my home or the home of someone I know		Nokia 1 plus	Cell phone data plan, specify plan	Prepaid	Yes, whenever I need it	Yes, always	Yes, good reception	1, very easy	Strongly agree	Neither agree nor disagree	Strongly agree	Strongly agree	Neither agree nor disagree	Strongly agree	Agree	Strongly agree	Agree
88--1	Pilot		18-24	In the greater Johannesburg area	Woman		College or university, not complete	Checked	Unchecked	Unchecked	Unchecked	Unchecked		Completely comfortable	Unchecked	Unchecked	Checked	Unchecked	Unchecked	Unchecked	Unchecked		Currently in a sexual relationship with one partner		Yes	Never used PrEP, but interested	Through a friend		No	No		At my home or the home of someone I know		Samsung A21S	Cell phone data plan, specify plan	Prepaid	Yes, whenever I need it	Yes, always	Yes, good reception	1, very easy	Strongly agree	Strongly agree	Strongly agree	Strongly agree	Strongly agree	Strongly agree	Strongly agree	Strongly agree	Strongly agree
89	Pilot		18-24	In the greater Johannesburg area	Woman		Secondary school, complete	Checked	Unchecked	Unchecked	Unchecked	Unchecked		Completely comfortable	Checked	Unchecked	Unchecked	Unchecked	Unchecked	Unchecked	Unchecked		Currently in a sexual relationship with one partner		Yes	Never used PrEP, but interested	Through a friend		No	No		At the Wits RHI clinic		Samsung galaxy A20 core	Wi-Fi		Yes, whenever I need it	Yes, always	Yes, good reception	1, very easy	Strongly agree	Strongly agree	Strongly agree	Agree	Strongly agree	Strongly agree	Strongly agree	Agree	Strongly agree
90--1	Pilot		18-24	In the greater Johannesburg area	Woman		Secondary school, complete	Checked	Unchecked	Unchecked	Unchecked	Unchecked		Completely comfortable	Checked	Unchecked	Unchecked	Unchecked	Unchecked	Unchecked	Unchecked		Currently in a sexual relationship with more than one partner		Yes	Never used PrEP, but interested	Other, please specify	WITS RHI staff	No	No		At the Wits RHI clinic		VIVo 906	Wi-Fi		Yes, whenever I need it	Yes, always	Yes, but spotty reception	1, very easy	Agree	Strongly agree	Strongly agree	Strongly agree	Strongly agree	Agree	Agree	Agree	Agree
91--1	Pilot		18-24	In the greater Johannesburg area	Woman		Secondary school, complete	Checked	Unchecked	Unchecked	Unchecked	Unchecked		Completely comfortable	Unchecked	Unchecked	Checked	Unchecked	Unchecked	Unchecked	Unchecked		Currently in a sexual relationship with one partner		Yes	Never used PrEP, but interested	At the Wits RHI research site		No	No		At the Wits RHI clinic		Hisence U12	Wi-Fi		Yes, whenever I need it	Yes, always	Yes, good reception	2	Strongly agree	Neither agree nor disagree	Strongly agree	Strongly agree	Neither agree nor disagree	Strongly agree	Agree	Agree	Strongly agree
92--1	Pilot		25-45	In the greater Johannesburg area	Woman		Secondary school, complete	Checked	Unchecked	Unchecked	Unchecked	Unchecked		Completely comfortable	Checked	Unchecked	Unchecked	Unchecked	Unchecked	Unchecked	Unchecked		No partner			Never used PrEP, but interested	Through a friend		No	No		At the Wits RHI clinic		Samsung A21	Wi-Fi		Not always	Yes, sometimes	Yes, good reception	5	Agree	Strongly agree	Strongly agree	Strongly agree	Agree	Strongly agree	Strongly agree	Strongly agree	Agree
93--1	Pilot		18-24	In the greater Johannesburg area	Woman		Secondary school, complete	Checked	Unchecked	Unchecked	Unchecked	Unchecked		Somewhat comfortable	Checked	Unchecked	Unchecked	Unchecked	Unchecked	Unchecked	Unchecked		No partner			Never used PrEP, but interested	At the Wits RHI research site		No	No		At the Wits RHI clinic		Huawei P30 Lite	Wi-Fi		Not always	Yes, sometimes	Yes, good reception	2	Agree	Agree	Agree	Agree	Agree	Agree	Strongly agree	Strongly agree	Strongly agree
94--1	Pilot		25-45	In the greater Johannesburg area	Woman		College or university, complete	Checked	Unchecked	Unchecked	Unchecked	Unchecked		Completely comfortable	Checked	Unchecked	Unchecked	Unchecked	Unchecked	Unchecked	Unchecked		Currently in a sexual relationship with one partner		Yes	Never used PrEP, but interested	Online		No	No		At my home or the home of someone I know		OPPO A15	Wi-Fi		Not always	Yes, sometimes	Yes, but spotty reception	4, not easy and not difficult	Agree	Agree	Agree	Agree	Agree	Agree	Agree	Agree	Agree
95	Pilot		25-45	In the greater Johannesburg area	Woman		Secondary school, complete	Checked	Unchecked	Unchecked	Unchecked	Unchecked		Completely comfortable	Checked	Unchecked	Unchecked	Unchecked	Unchecked	Unchecked	Unchecked		Currently in a sexual relationship with one partner		Yes	Never used PrEP, but interested	Through a friend		No	No		At my home or the home of someone I know		Redmi 9A	Cell phone data plan, specify plan	Pre-paid	Yes, whenever I need it	Yes, sometimes	Yes, good reception	1, very easy	Strongly agree	Neither agree nor disagree	Strongly agree	Strongly agree	Strongly agree	Agree	Strongly agree	Strongly agree	Strongly agree
96--1	Pilot		25-45	In the greater Johannesburg area	Woman		College or university, complete	Checked	Unchecked	Unchecked	Unchecked	Unchecked		Completely comfortable	Checked	Unchecked	Unchecked	Unchecked	Unchecked	Unchecked	Unchecked		Currently in a sexual relationship with one partner		Yes	Never used PrEP, but interested	Through a friend		No	No		At my home or the home of someone I know		iPhone 7	Wi-Fi		Not always	Yes, always	Yes, good reception	1, very easy	Strongly agree	Strongly agree	Strongly agree	Strongly agree	Strongly agree	Strongly agree	Strongly agree	Strongly agree	Strongly agree
97--1	Pilot		25-45	In the greater Johannesburg area	Woman		College or university, complete	Checked	Unchecked	Unchecked	Unchecked	Unchecked		Completely comfortable	Checked	Unchecked	Unchecked	Unchecked	Unchecked	Unchecked	Unchecked		Currently in a sexual relationship with one partner		Yes	Never used PrEP, but interested	Through a friend		No	No		At my home or the home of someone I know		Samsung Galaxy A31	Wi-Fi		Yes, whenever I need it		Yes, good reception	2	Agree	Agree	Strongly agree	Agree	Agree	Neither agree nor disagree	Agree	Neither agree nor disagree	Neither agree nor disagree
98--1	Pilot		18-24	In the greater Johannesburg area	Woman		College or university, not complete	Checked	Unchecked	Unchecked	Unchecked	Unchecked		Completely comfortable	Checked	Unchecked	Unchecked	Unchecked	Unchecked	Unchecked	Unchecked		Currently in a sexual relationship with more than one partner		Yes	Never used PrEP, but interested	Through a friend		No	No		At my home or the home of someone I know		iPhone 6	Wi-Fi		Yes, whenever I need it	Yes, sometimes	Yes, but spotty reception	1, very easy	Strongly agree	Strongly agree	Strongly agree	Strongly agree	Strongly agree	Strongly agree	Strongly agree	Strongly agree	Strongly agree
99--1	Pilot		18-24	In the greater Johannesburg area	Woman		College or university, complete	Checked	Unchecked	Unchecked	Unchecked	Unchecked		Completely comfortable	Checked	Unchecked	Unchecked	Unchecked	Unchecked	Unchecked	Unchecked		No partner			Never used PrEP, but interested	Through a friend		No	No		At my home or the home of someone I know		Nokia 2.1	Cell phone data plan, specify plan	Prepaid	Not always	Yes, sometimes	Yes, good reception	1, very easy	Strongly agree	Strongly agree	Strongly agree	Strongly agree	Strongly agree	Strongly agree	Strongly agree	Strongly agree	Strongly agree
100--1	Pilot		18-24	In the greater Johannesburg area	Woman		College or university, not complete	Checked	Unchecked	Unchecked	Unchecked	Unchecked		Completely comfortable	Checked	Unchecked	Unchecked	Unchecked	Unchecked	Unchecked	Unchecked		Currently in a sexual relationship with one partner		Yes	Never used PrEP, but interested	Through a friend		No	No		At my home or the home of someone I know		Huawei P20 Lite	Wi-Fi		Not always	Yes, sometimes	Yes, good reception	1, very easy	Agree	Strongly agree	Strongly agree	Strongly agree	Strongly agree	Agree	Agree	Strongly agree	Strongly agree
101--1	Pilot		25-45	In the greater Johannesburg area	Woman		Secondary school, not complete	Checked	Unchecked	Unchecked	Unchecked	Unchecked		Somewhat comfortable	Checked	Unchecked	Unchecked	Unchecked	Unchecked	Unchecked	Unchecked		Currently in a sexual relationship with one partner		Yes	Never used PrEP, but interested	Through a friend		No	No		At a public location, e.g. school, library, clinic, etc.		Mobicel	Wi-Fi		Yes, whenever I need it	Yes, sometimes	Yes, but spotty reception	4, not easy and not difficult	Agree	Agree	Agree	Agree	Disagree	Agree	Agree	Disagree	Agree
102--1	Pilot		18-24	In the greater Johannesburg area	Woman		Secondary school, complete	Checked	Unchecked	Unchecked	Unchecked	Unchecked		Completely comfortable	Checked	Unchecked	Unchecked	Unchecked	Unchecked	Unchecked	Unchecked		Currently in a sexual relationship with one partner		Yes	Never used PrEP, but interested	Through a friend		No	No		At my home or the home of someone I know		Huawei Y5 Lite	Wi-Fi		Not always	Yes, sometimes	Yes, good reception	4, not easy and not difficult	Agree	Agree	Agree	Agree	Agree	Agree	Agree	Agree	Agree
103--1	Pilot		18-24	In the greater Johannesburg area	Woman		College or university, not complete	Checked	Unchecked	Unchecked	Unchecked	Unchecked		Completely comfortable	Checked	Unchecked	Unchecked	Unchecked	Unchecked	Unchecked	Unchecked		Currently in a sexual relationship with one partner		Yes	Never used PrEP, but interested	Through a friend		No	No		At my home or the home of someone I know		Iphone 7 plus	Cell phone data plan, specify plan	Telkom morenice data prepaid	Yes, whenever I need it	Yes, sometimes	Yes, good reception	1, very easy	Strongly agree	Strongly agree	Strongly agree	Agree	Strongly agree	Strongly agree	Agree	Agree	Strongly agree
104--1	Pilot		18-24	In the greater Johannesburg area	Woman		Secondary school, complete	Checked	Unchecked	Unchecked	Unchecked	Unchecked		Completely comfortable	Checked	Unchecked	Unchecked	Unchecked	Unchecked	Unchecked	Unchecked		Currently in a sexual relationship with one partner		Yes	Never used PrEP, but interested	Through a friend		No	No		At my home or the home of someone I know		Samsung J2	Wi-Fi		Yes, whenever I need it	Yes, sometimes	Yes, good reception	1, very easy	Agree	Agree	Strongly agree	Strongly agree	Strongly agree	Agree	Agree	Strongly agree	Strongly agree
105--1	Pilot		18-24	In the greater Johannesburg area	Woman		College or university, complete	Checked	Unchecked	Unchecked	Unchecked	Unchecked		Completely comfortable	Checked	Unchecked	Unchecked	Unchecked	Unchecked	Unchecked	Unchecked		Currently in a sexual relationship with one partner		Yes	Never used PrEP, but interested	Through a friend		No	No		At my home or the home of someone I know		Samsung J4	Cell phone data plan, specify plan	Prepaid	Yes, whenever I need it	Yes, always	Yes, good reception	4, not easy and not difficult	Strongly agree	Agree	Strongly agree	Strongly agree	Agree	Disagree	Strongly agree	Strongly agree	Strongly agree
106--1	Pilot		25-45	In the greater Johannesburg area	Woman		Secondary school, complete	Checked	Unchecked	Unchecked	Unchecked	Unchecked		Completely comfortable	Checked	Unchecked	Unchecked	Unchecked	Unchecked	Unchecked	Unchecked		Currently in a sexual relationship with one partner		Yes	Never used PrEP, but interested	Through a friend		No	No		At my home or the home of someone I know		Samsung A01	Wi-Fi		Not always	Yes, sometimes	Yes, good reception	3	Agree	Agree	Strongly agree	Agree	Agree	Agree	Strongly agree	Agree	Strongly agree
107--2	Pilot		25-45	In the greater Johannesburg area	Woman		College or university, complete	Checked	Unchecked	Unchecked	Unchecked	Unchecked		Completely comfortable	Checked	Unchecked	Unchecked	Unchecked	Unchecked	Unchecked	Unchecked		Currently in a sexual relationship with one partner		Yes	Never used PrEP, but interested	Through a friend		No	No		At my home or the home of someone I know		Huawei P20 lite	Wi-Fi		Yes, whenever I need it	Yes, sometimes	Yes, but spotty reception	1, very easy	Strongly agree	Strongly agree	Strongly agree	Strongly agree	Strongly agree	Agree	Strongly agree	Strongly agree	Strongly agree
108--1	Pilot		25-45	In the greater Johannesburg area	Woman		Secondary school, complete	Checked	Unchecked	Unchecked	Unchecked	Unchecked		Completely comfortable	Checked	Unchecked	Unchecked	Unchecked	Unchecked	Unchecked	Unchecked		No partner			Never used PrEP, but interested	Through a friend		No	No		At a public location, e.g. school, library, clinic, etc.		Huawei P20 Lite	Cell phone data plan, specify plan	Prepaid	Yes, whenever I need it	Yes, always	Yes, good reception	1, very easy	Strongly agree	Strongly agree	Strongly agree	Strongly agree	Strongly agree	Strongly agree	Strongly agree	Strongly agree	Strongly agree
109--1	Pilot		25-45	In the greater Johannesburg area	Woman		College or university, not complete	Checked	Unchecked	Unchecked	Unchecked	Unchecked		Completely comfortable	Checked	Unchecked	Unchecked	Unchecked	Unchecked	Unchecked	Unchecked		Currently in a sexual relationship with one partner		Yes	Used PrEP in the past, interested in using it again	Through a friend		No	No		At a public location, e.g. school, library, clinic, etc.		Samsung A21	Wi-Fi		Yes, whenever I need it	Yes, always	Yes, good reception	1, very easy	Strongly agree	Agree	Strongly agree	Strongly agree	Strongly agree	Strongly agree	Agree	Strongly agree	Strongly agree
110--1	Pilot		18-24	In the greater Johannesburg area	Woman		College or university, complete	Checked	Unchecked	Unchecked	Unchecked	Unchecked		Completely comfortable	Checked	Unchecked	Unchecked	Unchecked	Unchecked	Unchecked	Unchecked		Currently in a sexual relationship with one partner		Yes	Never used PrEP, but interested	Through a friend		No	No		At my home or the home of someone I know		Samsung A11	Cell phone data plan, specify plan	Prepaid	Yes, whenever I need it	Yes, sometimes	Yes, good reception	1, very easy	Strongly agree	Strongly agree	Strongly agree	Strongly agree	Strongly agree	Strongly agree	Strongly agree	Strongly agree	Strongly agree
111	Pilot		18-24	In the greater Johannesburg area	Woman		College or university, not complete	Checked	Unchecked	Unchecked	Unchecked	Unchecked		Completely comfortable	Checked	Unchecked	Unchecked	Unchecked	Unchecked	Unchecked	Unchecked		Currently in a sexual relationship with one partner		Yes	Never used PrEP, but interested	Through a friend		No	No		At my home or the home of someone I know		Huawei Y7	Wi-Fi		Yes, whenever I need it	Yes, always	Yes, good reception	2	Strongly agree	Strongly agree	Strongly agree	Strongly agree	Strongly agree	Strongly agree	Strongly agree	Strongly agree	Strongly agree
112--1	Pilot		18-24	In the greater Johannesburg area	Woman		College or university, complete	Checked	Unchecked	Unchecked	Unchecked	Unchecked		Completely comfortable	Checked	Unchecked	Unchecked	Unchecked	Unchecked	Unchecked	Unchecked		Currently in a sexual relationship with one partner		Yes	Never used PrEP, but interested	At the Wits RHI research site		No	No		At my home or the home of someone I know		Huawei P20Lite	Cell phone data plan, specify plan	Prepaid	Yes, whenever I need it	Yes, always	Yes, but spotty reception	1, very easy	Strongly agree	Neither agree nor disagree	Strongly agree	Strongly agree	Strongly agree	Strongly agree	Neither agree nor disagree	Strongly agree	Strongly agree
113--1	Pilot		25-45	In the greater Johannesburg area	Woman		College or university, complete	Checked	Unchecked	Unchecked	Unchecked	Unchecked		Completely comfortable	Checked	Unchecked	Unchecked	Unchecked	Unchecked	Unchecked	Unchecked		Currently in a sexual relationship with one partner		Yes	Never used PrEP, but interested	Through a friend		No	No		At my home or the home of someone I know		Samsung Galaxy A31	Wi-Fi		Yes, whenever I need it	Yes, always	Yes, good reception	1, very easy	Strongly agree	Strongly agree	Strongly agree	Strongly agree	Strongly agree	Strongly agree	Agree	Strongly agree	Agree
114--1	Pilot		18-24	In the greater Johannesburg area	Woman		College or university, complete	Checked	Unchecked	Unchecked	Unchecked	Unchecked		Completely comfortable	Checked	Unchecked	Unchecked	Unchecked	Unchecked	Unchecked	Unchecked		Currently in a sexual relationship with one partner		Yes	Never used PrEP, but interested	Through a friend		No	No		At my home or the home of someone I know		iPhone 7 plus	Wi-Fi		Yes, whenever I need it	Yes, always	Yes, good reception	1, very easy	Strongly agree	Strongly agree	Strongly agree	Strongly agree	Strongly agree	Neither agree nor disagree	Strongly agree	Strongly agree	Strongly agree
115--1	Pilot		25-45	In the greater Johannesburg area	Woman		Secondary school, complete	Checked	Unchecked	Unchecked	Unchecked	Unchecked		Completely comfortable	Checked	Unchecked	Unchecked	Unchecked	Unchecked	Unchecked	Unchecked		Currently in a sexual relationship with one partner		Yes	Never used PrEP, but interested	Online		No	No		At my home or the home of someone I know		Iphone 6	Cell phone data plan, specify plan	Prepaid	Yes, whenever I need it	Yes, always	Yes, good reception	1, very easy	Strongly agree	Strongly agree	Strongly agree	Strongly agree	Agree	Agree	Strongly agree	Strongly agree	Strongly agree
116--1	Pilot		25-45	In the greater Johannesburg area	Woman		College or university, complete	Checked	Unchecked	Unchecked	Unchecked	Unchecked		Completely comfortable	Checked	Unchecked	Unchecked	Unchecked	Unchecked	Unchecked	Unchecked		Currently in a sexual relationship with one partner		Yes	Never used PrEP, but interested	Through a friend		No	No		At my home or the home of someone I know		iPhone SE	Wi-Fi		Yes, whenever I need it	Yes, sometimes	Yes, good reception	3	Agree	Agree	Agree	Agree	Neither agree nor disagree	Agree	Agree	Neither agree nor disagree	Agree
117--1	Pilot		18-24	In the greater Johannesburg area	Woman		College or university, complete	Checked	Unchecked	Unchecked	Unchecked	Unchecked		Completely comfortable	Checked	Unchecked	Unchecked	Unchecked	Unchecked	Unchecked	Unchecked		Currently in a sexual relationship with one partner		Yes	Never used PrEP, but interested	Online		No	No		At a public location, e.g. school, library, clinic, etc.		Hauwei P40lite	Wi-Fi		Yes, whenever I need it	Yes, always	Yes, good reception	1, very easy	Strongly agree	Strongly agree	Strongly agree	Strongly agree	Strongly agree	Agree	Strongly agree	Strongly agree	Strongly agree
118--1	Pilot		25-45	In the greater Johannesburg area	Woman		College or university, not complete	Checked	Unchecked	Unchecked	Unchecked	Unchecked		Completely comfortable	Checked	Unchecked	Unchecked	Unchecked	Unchecked	Unchecked	Unchecked		Currently in a sexual relationship with one partner		Yes	Never used PrEP, but interested	Through a friend		No	No		At my home or the home of someone I know		Samsung A3 Core	Wi-Fi		Yes, whenever I need it	Yes, sometimes	Yes, good reception	1, very easy	Strongly agree	Neither agree nor disagree	Strongly agree	Strongly agree	Strongly agree	Strongly agree	Neither agree nor disagree	Agree	Strongly agree
119--1	Pilot		25-45	In the greater Johannesburg area	Woman		College or university, complete	Checked	Unchecked	Unchecked	Unchecked	Unchecked		Completely comfortable	Checked	Unchecked	Unchecked	Unchecked	Unchecked	Unchecked	Unchecked		Currently in a sexual relationship with one partner		Yes	Never used PrEP, but interested	Through a friend		No	No		At my home or the home of someone I know		Nokia C20	Wi-Fi		Not always	Yes, sometimes	Yes, good reception	1, very easy	Strongly agree	Neither agree nor disagree	Strongly agree	Strongly agree	Strongly agree	Strongly agree	Strongly agree	Strongly agree	Strongly agree
120--1	Pilot		25-45	In the greater Johannesburg area	Woman		College or university, complete	Checked	Unchecked	Unchecked	Unchecked	Unchecked		Completely comfortable	Checked	Unchecked	Unchecked	Unchecked	Unchecked	Unchecked	Unchecked		Currently in a sexual relationship with one partner		Yes	Never used PrEP, but interested	Through a friend		No	No		At a public location, e.g. school, library, clinic, etc.		Iphone 7	Wi-Fi		Yes, whenever I need it	Yes, always	Yes, good reception	1, very easy	Strongly agree	Agree	Strongly agree	Strongly agree	Strongly agree	Strongly agree	Neither agree nor disagree	Agree	Agree
121--1	Pilot		25-45	In the greater Johannesburg area	Woman		College or university, not complete	Checked	Unchecked	Unchecked	Unchecked	Unchecked		Completely comfortable	Checked	Unchecked	Unchecked	Unchecked	Unchecked	Unchecked	Unchecked		Currently in a sexual relationship with one partner		Yes	Never used PrEP, but interested			No	No		At my home or the home of someone I know		Huawei P20 Lite	Cell phone data plan, specify plan		Yes, whenever I need it	Yes, always	Yes, good reception	1, very easy	Strongly agree	Strongly agree	Strongly agree	Strongly agree	Agree	Strongly agree	Strongly agree	Strongly agree	Strongly agree
122--1	Pilot		18-24	In the greater Johannesburg area	Woman		Secondary school, complete	Checked	Unchecked	Unchecked	Unchecked	Unchecked		Completely comfortable	Checked	Unchecked	Unchecked	Unchecked	Unchecked	Unchecked	Unchecked		Currently in a sexual relationship with one partner		Yes	Never used PrEP, but interested	Through a friend		No	No		At a public location, e.g. school, library, clinic, etc.		iPhone SX	Cell phone data plan, specify plan	Prepaid	Yes, whenever I need it	Yes, sometimes	Yes, good reception	3	Strongly agree	Agree	Agree	Strongly agree	Neither agree nor disagree	Strongly agree	Agree	Strongly agree	Strongly agree
123--1	Pilot		18-24	In the greater Johannesburg area	Woman		Secondary school, not complete	Checked	Unchecked	Unchecked	Unchecked	Unchecked		Completely comfortable	Checked	Unchecked	Unchecked	Unchecked	Unchecked	Unchecked	Unchecked		Currently in a sexual relationship with one partner		Yes	Never used PrEP, but interested	Through a friend		No	No		At the Wits RHI clinic		Huawei P smart	Wi-Fi		Yes, whenever I need it	Yes, always	Yes, good reception	1, very easy	Strongly agree	Strongly agree	Strongly agree	Strongly agree	Strongly agree	Strongly agree	Strongly agree	Strongly agree	Strongly agree
124--1	Pilot		18-24	In the greater Johannesburg area	Woman		College or university, not complete	Checked	Unchecked	Unchecked	Unchecked	Unchecked		Completely comfortable	Unchecked	Unchecked	Checked	Unchecked	Unchecked	Unchecked	Unchecked		Currently in a sexual relationship with one partner		Yes	Never used PrEP, but interested	Through a friend		No	No		At my home or the home of someone I know		Samsung A20	Cell phone data plan, specify plan	Prepaid	Yes, whenever I need it	Yes, sometimes	Yes, but spotty reception	1, very easy	Strongly agree	Strongly agree	Strongly agree	Strongly agree	Strongly agree	Strongly agree	Strongly agree	Strongly agree	Strongly agree
125--1	Pilot		25-45	In the greater Johannesburg area	Woman		College or university, complete	Checked	Unchecked	Unchecked	Unchecked	Unchecked		Completely comfortable	Checked	Unchecked	Unchecked	Unchecked	Unchecked	Unchecked	Unchecked		Currently in a sexual relationship with one partner		Yes	Never used PrEP, but interested	Through a friend		No	No		At my home or the home of someone I know		Huawei P30 Lite	Wi-Fi		Yes, whenever I need it	Yes, sometimes	Yes, but spotty reception	2	Agree	Agree	Strongly agree	Agree	Agree	Agree	Agree	Agree	Strongly agree
126--1	Pilot		18-24	In the greater Johannesburg area	Woman		College or university, not complete	Checked	Unchecked	Unchecked	Unchecked	Unchecked		Completely comfortable	Checked	Unchecked	Unchecked	Unchecked	Unchecked	Unchecked	Unchecked		Currently in a sexual relationship with one partner		Yes	Never used PrEP, but interested	Through a friend		No	No		At a public location, e.g. school, library, clinic, etc.		Vivo 90	Wi-Fi		Not always	Yes, sometimes	Yes, but spotty reception	4, not easy and not difficult	Agree	Agree	Agree	Agree	Agree	Neither agree nor disagree	Agree	Agree	Agree
127--1	Pilot		25-45	In the greater Johannesburg area	Woman		College or university, not complete	Checked	Unchecked	Unchecked	Unchecked	Unchecked		Somewhat comfortable	Checked	Unchecked	Unchecked	Unchecked	Unchecked	Unchecked	Unchecked		Currently in a sexual relationship with one partner		Yes	Never used PrEP, but interested	Through a friend		No	No		At my home or the home of someone I know		Samsung A10	Cell phone data plan, specify plan	Prepaid	Yes, whenever I need it	Yes, sometimes	Yes, good reception	1, very easy	Agree	Strongly agree	Strongly agree	Agree	Strongly agree	Strongly agree	Strongly agree	Strongly agree	Strongly agree
128--1	Pilot		18-24	In the greater Johannesburg area	Woman		College or university, not complete	Checked	Unchecked	Unchecked	Unchecked	Unchecked		Completely comfortable	Checked	Unchecked	Unchecked	Unchecked	Unchecked	Unchecked	Unchecked		Currently in a sexual relationship with one partner		Yes	Never used PrEP, but interested	Through a friend		No	No		At my home or the home of someone I know		Huawei Y7P	Wi-Fi		Not always	Yes, sometimes	Yes, good reception	1, very easy	Strongly agree	Strongly agree	Strongly agree	Agree	Agree	Disagree	Agree	Agree	Strongly agree
130--1	Pilot		25-45	In the greater Johannesburg area	Woman		College or university, complete	Checked	Unchecked	Unchecked	Unchecked	Unchecked		Completely comfortable	Checked	Unchecked	Unchecked	Unchecked	Unchecked	Unchecked	Unchecked		Currently in a sexual relationship with one partner		Yes	Never used PrEP, but interested	Through a friend		No	No		At my home or the home of someone I know		Huawei P10 lite	Cell phone data plan, specify plan	Contract	Yes, whenever I need it	Yes, always	Yes, good reception	1, very easy	Strongly agree	Strongly agree	Strongly agree	Strongly agree	Strongly agree	Strongly agree	Strongly agree	Strongly agree	Strongly agree
131--1	Pilot		18-24	In the greater Johannesburg area	Woman		Secondary school, complete	Checked	Unchecked	Unchecked	Unchecked	Unchecked		Completely comfortable	Checked	Unchecked	Unchecked	Unchecked	Unchecked	Unchecked	Unchecked		Currently in a sexual relationship with one partner		Yes	Never used PrEP, but interested	Online		No	No		At my home or the home of someone I know		Huawei Y5	Cell phone data plan, specify plan	Prepaid	Not always	Yes, sometimes	Yes, good reception	1, very easy	Agree	Agree	Agree	Agree	Strongly agree	Agree	Agree	Strongly agree	Strongly agree
132--1	Pilot		18-24	In the greater Johannesburg area	Woman		College or university, not complete	Checked	Unchecked	Unchecked	Unchecked	Unchecked		Completely comfortable	Checked	Unchecked	Unchecked	Unchecked	Unchecked	Unchecked	Unchecked		Currently in a sexual relationship with one partner		Yes	Used PrEP in the past, interested in using it again	Through a friend		No	No		At my home or the home of someone I know		Samsung A2 galaxy	Cell phone data plan, specify plan	Prepaid	Yes, whenever I need it	Yes, always	Yes, good reception	1, very easy	Strongly agree	Strongly agree	Agree	Strongly agree	Strongly agree	Strongly agree	Agree	Strongly agree	Strongly agree
133--1	Pilot		18-24	In the greater Johannesburg area	Woman		College or university, not complete	Checked	Unchecked	Unchecked	Unchecked	Unchecked		Completely comfortable	Checked	Unchecked	Unchecked	Unchecked	Unchecked	Unchecked	Unchecked		No partner			Never used PrEP, but interested	Through a friend		No	No		At my home or the home of someone I know		Huawei Y7	Wi-Fi		Not always	Yes, sometimes	Yes, good reception	2	Strongly agree	Agree	Strongly agree	Strongly agree	Strongly agree	Strongly agree	Strongly agree	Strongly agree	Strongly agree
134--1	Pilot		25-45	In the greater Johannesburg area	Woman		College or university, complete	Checked	Unchecked	Unchecked	Unchecked	Unchecked		Completely comfortable	Checked	Unchecked	Unchecked	Unchecked	Unchecked	Unchecked	Unchecked		Currently in a sexual relationship with one partner		Yes	Never used PrEP, but interested			No	No		At my home or the home of someone I know		Hauwei P20 lite	Wi-Fi		Yes, whenever I need it	Yes, always	Yes, good reception	1, very easy	Strongly agree	Strongly agree	Strongly agree	Strongly agree	Strongly agree	Strongly agree	Strongly agree	Strongly agree	Strongly agree
136--1	Pilot		25-45	In the greater Johannesburg area	Woman		Secondary school, complete	Checked	Unchecked	Unchecked	Unchecked	Unchecked		Completely comfortable	Checked	Unchecked	Unchecked	Unchecked	Unchecked	Unchecked	Unchecked		Currently in a sexual relationship with one partner		Yes	Never used PrEP, but interested	Through a friend		No	No		At my home or the home of someone I know		Samsung Galaxy J4	Cell phone data plan, specify plan	Prepaid	Yes, whenever I need it	Yes, sometimes	Yes, good reception	1, very easy	Strongly agree	Strongly agree	Agree	Strongly agree	Strongly agree	Strongly agree	Strongly agree	Strongly agree	Strongly agree
137--1	Pilot		18-24	In the greater Johannesburg area	Woman		College or university, not complete	Checked	Unchecked	Unchecked	Unchecked	Unchecked		Completely comfortable	Checked	Unchecked	Unchecked	Unchecked	Unchecked	Unchecked	Unchecked		Currently in a sexual relationship with one partner		Yes	Never used PrEP, but interested	Through a friend		No	No		At my home or the home of someone I know		Samsung J2 Core	Cell phone data plan, specify plan	Prepaid	Not always	Yes, always	Yes, good reception	1, very easy	Strongly agree	Strongly agree	Strongly agree	Strongly agree	Strongly agree	Strongly agree	Strongly agree	Strongly agree	Strongly agree
139--1	Pilot		25-45	In the greater Johannesburg area	Woman		College or university, complete	Checked	Unchecked	Unchecked	Unchecked	Unchecked		Completely comfortable	Checked	Unchecked	Unchecked	Unchecked	Unchecked	Unchecked	Unchecked		Currently in a sexual relationship with one partner		Yes	Used PrEP in the past, interested in using it again	Through a friend		No	No		At my home or the home of someone I know		Samsung galaxy A80	Wi-Fi		Yes, whenever I need it	Yes, always	Yes, good reception	1, very easy	Strongly agree	Agree	Strongly agree	Strongly agree	Strongly agree	Strongly agree	Strongly agree	Strongly agree	Strongly agree
140--1	Pilot		25-45	In the greater Johannesburg area	Woman		College or university, complete	Checked	Unchecked	Unchecked	Unchecked	Unchecked		Completely comfortable	Checked	Unchecked	Unchecked	Unchecked	Unchecked	Unchecked	Unchecked		Currently in a sexual relationship with one partner		Yes	Never used PrEP, but interested	Through a friend		No	No		At a public location, e.g. school, library, clinic, etc.		Huawei P30LITE	Wi-Fi		Yes, whenever I need it	Yes, always	Yes, good reception	1, very easy	Strongly agree	Neither agree nor disagree	Strongly agree	Strongly agree	Strongly agree	Strongly agree	Neither agree nor disagree	Strongly agree	Strongly agree
141--1	Pilot		25-45	In the greater Johannesburg area	Woman		College or university, complete	Checked	Unchecked	Unchecked	Unchecked	Unchecked		Completely comfortable	Unchecked	Unchecked	Checked	Unchecked	Unchecked	Unchecked	Unchecked		Currently in a sexual relationship with one partner		Yes	Never used PrEP, but interested	Online		No	No		At a public location, e.g. school, library, clinic, etc.		Samsung A20	Wi-Fi		Yes, whenever I need it	Yes, always	Yes, good reception	1, very easy	Strongly agree	Strongly agree	Strongly agree	Strongly agree	Strongly agree	Strongly agree	Strongly agree	Strongly agree	Strongly agree
142--1	Pilot		25-45	In the greater Johannesburg area	Woman		College or university, not complete	Checked	Unchecked	Unchecked	Unchecked	Unchecked		Completely comfortable	Checked	Unchecked	Unchecked	Unchecked	Unchecked	Unchecked	Unchecked		No partner		Yes	Never used PrEP, but interested	Online		No	No		At my home or the home of someone I know		Samsung Galaxy A52	Cell phone data plan, specify plan	Prepaid	Not always	Yes, sometimes	Yes, but spotty reception	4, not easy and not difficult	Agree	Strongly agree	Strongly agree	Strongly agree	Strongly agree	Strongly agree	Strongly agree	Strongly agree	Strongly agree
143--1	Pilot		18-24	In the greater Johannesburg area	Woman		Secondary school, complete	Checked	Unchecked	Unchecked	Unchecked	Unchecked		Completely comfortable	Checked	Unchecked	Unchecked	Unchecked	Unchecked	Unchecked	Unchecked		Currently in a sexual relationship with one partner		Yes	Never used PrEP, but interested	Through a friend		No	No		At my home or the home of someone I know		Stylo	Cell phone data plan, specify plan	Prepaid	Yes, whenever I need it	Yes, sometimes	Yes, good reception	1, very easy	Strongly agree	Strongly agree	Strongly agree	Strongly agree	Strongly agree	Strongly agree	Agree	Strongly agree	Strongly agree
144--1	Pilot		25-45	In the greater Johannesburg area	Woman		College or university, complete	Checked	Unchecked	Unchecked	Unchecked	Unchecked		Completely comfortable	Checked	Unchecked	Unchecked	Unchecked	Unchecked	Unchecked	Unchecked		No partner			Never used PrEP, but interested	Online		No	No		At my home or the home of someone I know		Iphone XS	Cell phone data plan, specify plan	Prepaid	Yes, whenever I need it	Yes, always	Yes, good reception	2	Strongly agree	Strongly agree	Strongly agree	Agree	Agree	Agree	Strongly agree	Agree	Agree
146--1	Pilot		18-24	In the greater Johannesburg area	Woman		College or university, not complete	Checked	Unchecked	Unchecked	Unchecked	Unchecked		Completely comfortable	Checked	Unchecked	Unchecked	Unchecked	Unchecked	Unchecked	Unchecked		Currently in a sexual relationship with one partner		Yes	Never used PrEP, but interested	At the Wits RHI research site		No	No		At a public location, e.g. school, library, clinic, etc.		Samsung A22	Wi-Fi		Yes, whenever I need it	Yes, always	Yes, good reception	1, very easy	Strongly agree	Strongly agree	Strongly agree	Strongly agree	Strongly agree	Strongly agree	Strongly agree	Strongly agree	Strongly agree
147--1	Pilot		25-45	In the greater Johannesburg area	Woman		College or university, complete	Checked	Unchecked	Unchecked	Unchecked	Unchecked		Completely comfortable	Checked	Unchecked	Unchecked	Unchecked	Unchecked	Unchecked	Unchecked		No partner		No	Never used PrEP, but interested	Through a friend		No	No		At my home or the home of someone I know		Huawei P20lite	Cell phone data plan, specify plan	Prepaid	Yes, whenever I need it	Yes, always	Yes, good reception	1, very easy	Strongly agree	Strongly agree	Strongly agree	Strongly agree	Strongly agree	Strongly agree	Strongly agree	Strongly agree	Strongly agree
148--1	Pilot		25-45	In the greater Johannesburg area	Woman		Secondary school, complete	Checked	Unchecked	Unchecked	Unchecked	Unchecked		Completely comfortable	Checked	Unchecked	Unchecked	Unchecked	Unchecked	Unchecked	Unchecked		Currently in a sexual relationship with one partner		Yes	Never used PrEP, but interested	Online		No	No		At a public location, e.g. school, library, clinic, etc.		iPhone 12 pro max	Cell phone data plan, specify plan	Pre-paid	Yes, whenever I need it	Yes, sometimes	Yes, good reception	1, very easy	Agree	Neither agree nor disagree	Strongly agree	Strongly agree	Agree	Agree	Strongly agree	Strongly agree	Strongly agree
149--1	Pilot		25-45	In the greater Johannesburg area	Woman		Secondary school, complete	Checked	Unchecked	Unchecked	Unchecked	Unchecked		Completely comfortable	Checked	Unchecked	Unchecked	Unchecked	Unchecked	Unchecked	Unchecked		Currently in a sexual relationship with one partner		Yes	Never used PrEP, but interested	Online		No	No		At a public location, e.g. school, library, clinic, etc.		Huawei P30 lite	Cell phone data plan, specify plan	Prepaid	Not always	Yes, sometimes	Yes, good reception	1, very easy	Strongly agree	Strongly agree	Strongly agree	Strongly agree	Agree	Strongly agree	Agree	Strongly agree	Strongly agree
150--1	Pilot		25-45	In the greater Johannesburg area	Woman		College or university, not complete	Checked	Unchecked	Unchecked	Unchecked	Unchecked		Completely comfortable	Checked	Unchecked	Unchecked	Unchecked	Unchecked	Unchecked	Unchecked		No partner			Never used PrEP, but interested	Online		No	No		At a public location, e.g. school, library, clinic, etc.		Huawei P30	Wi-Fi		Yes, whenever I need it	Yes, always	Yes, good reception	4, not easy and not difficult	Strongly agree	Strongly agree	Strongly agree	Strongly agree	Strongly agree	Agree	Strongly agree	Strongly agree	Strongly agree
151--1	Pilot		25-45	In the greater Johannesburg area	Woman		College or university, complete	Checked	Unchecked	Unchecked	Unchecked	Unchecked		Completely comfortable	Checked	Unchecked	Unchecked	Unchecked	Unchecked	Unchecked	Unchecked		Currently in a sexual relationship with more than one partner		Yes	Never used PrEP, but interested	Online		No	No		At my home or the home of someone I know		Samsung A52	Wi-Fi		Yes, whenever I need it	Yes, always	Yes, good reception	3	Agree	Neither agree nor disagree	Agree	Strongly agree	Agree	Agree	Agree	Neither agree nor disagree	Agree
152--1	Pilot		25-45	In the greater Johannesburg area	Woman		College or university, complete	Checked	Unchecked	Unchecked	Unchecked	Unchecked		Completely comfortable	Checked	Unchecked	Unchecked	Unchecked	Unchecked	Unchecked	Unchecked		Currently in a sexual relationship with more than one partner		Yes	Never used PrEP, but interested	Through a friend		No	Yes, specify study	LIFE	At a public location, e.g. school, library, clinic, etc.		Hauwei P20	Cell phone data plan, specify plan	Prepaid	Yes, whenever I need it	Yes, always	Yes, good reception	1, very easy	Agree	Agree	Agree	Strongly agree	Strongly agree	Strongly agree	Strongly agree	Strongly agree	Strongly agree
153--1	Pilot		25-45	In the greater Johannesburg area	Woman		College or university, complete	Checked	Unchecked	Unchecked	Unchecked	Unchecked		Completely comfortable	Checked	Unchecked	Unchecked	Unchecked	Unchecked	Unchecked	Unchecked		Currently in a sexual relationship with one partner		Yes	Never used PrEP, but interested	Online		No	No		At my home or the home of someone I know		Samsung A30s	Wi-Fi		Yes, whenever I need it	Yes, always	Yes, good reception	1, very easy	Strongly agree	Strongly agree	Strongly agree	Strongly agree	Strongly agree	Strongly agree	Strongly agree	Agree	Strongly agree
154--1	Pilot		18-24	In the greater Johannesburg area	Woman		Secondary school, not complete	Checked	Unchecked	Unchecked	Unchecked	Unchecked		Completely comfortable	Checked	Unchecked	Unchecked	Unchecked	Unchecked	Unchecked	Unchecked		Currently in a sexual relationship with one partner		Yes	Never used PrEP, but interested	Through a friend		No	No		At my home or the home of someone I know		SAMSUNG GALAXY A7	Cell phone data plan, specify plan	Prepaid	Yes, whenever I need it	Yes, sometimes	Yes, but spotty reception	1, very easy	Agree	Agree	Agree	Agree	Agree	Agree	Agree	Agree	Agree
155--1	Pilot		25-45	In the greater Johannesburg area	Woman		College or university, complete	Checked	Unchecked	Unchecked	Unchecked	Unchecked		Completely comfortable	Checked	Unchecked	Unchecked	Unchecked	Unchecked	Unchecked	Unchecked		Currently in a sexual relationship with one partner		Yes	Never used PrEP, but interested	Through a friend		No	No		At my home or the home of someone I know		Samsung grant time plusa	Wi-Fi		Yes, whenever I need it	Yes, sometimes	Yes, but spotty reception	3	Strongly agree	Agree	Agree	Strongly agree	Agree	Strongly agree	Agree	Strongly agree	Strongly agree
156--1	Pilot		25-45	In the greater Johannesburg area	Woman		College or university, not complete	Checked	Unchecked	Unchecked	Unchecked	Unchecked		Completely comfortable	Checked	Unchecked	Unchecked	Unchecked	Unchecked	Unchecked	Unchecked		Currently in a sexual relationship with one partner		Yes	Never used PrEP, but interested	Through a friend		No	No		At my home or the home of someone I know		Hauwei Y7P	Cell phone data plan, specify plan	Prepaid	Yes, whenever I need it	Yes, sometimes	Yes, good reception	1, very easy	Strongly agree	Strongly agree	Strongly agree	Strongly agree	Strongly agree	Strongly agree	Neither agree nor disagree	Strongly agree	Strongly agree
157--1	Pilot		25-45	In the greater Johannesburg area	Woman		Secondary school, complete	Checked	Unchecked	Unchecked	Unchecked	Unchecked		Completely comfortable	Checked	Unchecked	Unchecked	Unchecked	Unchecked	Unchecked	Unchecked		Currently in a sexual relationship with one partner		Yes	Never used PrEP, but interested	Through a friend		No	No		At my home or the home of someone I know		Huawei Y9 2019	Wi-Fi		Yes, whenever I need it	Yes, always	Yes, good reception	3	Strongly agree	Strongly agree	Strongly agree	Strongly agree	Neither agree nor disagree	Neither agree nor disagree	Strongly agree	Strongly agree	Strongly agree
158--1	Pilot		18-24	In the greater Johannesburg area	Woman		Secondary school, complete	Checked	Unchecked	Unchecked	Unchecked	Unchecked		Completely comfortable	Checked	Unchecked	Unchecked	Unchecked	Unchecked	Unchecked	Unchecked		Currently in a sexual relationship with more than one partner		Yes	Never used PrEP, but interested	Online		No	No		At my home or the home of someone I know		Samsung Galaxy A21	Wi-Fi		Yes, whenever I need it	Yes, always	Yes, but spotty reception	3	Agree	Agree	Agree	Agree	Agree	Agree	Agree	Agree	Agree
159--1	Pilot		18-24	In the greater Johannesburg area	Woman		College or university, not complete	Checked	Unchecked	Unchecked	Unchecked	Unchecked		Completely comfortable	Checked	Unchecked	Unchecked	Unchecked	Unchecked	Unchecked	Unchecked		Currently in a sexual relationship with one partner		Yes	Never used PrEP, but interested	Through a friend		No	No		At my home or the home of someone I know		Hauwei 7YP	Wi-Fi		Not always	Yes, sometimes	Yes, good reception	1, very easy	Agree	Strongly agree	Agree	Strongly agree	Agree	Agree	Neither agree nor disagree	Strongly agree	Strongly agree
160--1	Pilot		18-24	In the greater Johannesburg area	Woman		Secondary school, complete	Checked	Unchecked	Unchecked	Unchecked	Unchecked		Completely comfortable	Checked	Unchecked	Unchecked	Unchecked	Unchecked	Unchecked	Unchecked		No partner		No	Never used PrEP, but interested	Other, please specify	Cousin	No	No		At my home or the home of someone I know		IPhone 8	Wi-Fi		Yes, whenever I need it	Yes, always	Yes, good reception	1, very easy	Strongly agree	Strongly disagree	Strongly agree	Strongly agree	Strongly agree	Strongly agree	Agree	Strongly agree	Strongly agree
161--1	Pilot		18-24	In the greater Johannesburg area	Woman		Secondary school, complete	Checked	Unchecked	Unchecked	Unchecked	Unchecked		Completely comfortable	Checked	Unchecked	Unchecked	Unchecked	Unchecked	Unchecked	Unchecked		Currently in a sexual relationship with one partner		Yes	Never used PrEP, but interested	Other, please specify	Word of mouth	No	No		Other, specify	At work	Samsung A10S	Wi-Fi		Yes, whenever I need it	Yes, sometimes	Yes, good reception	1, very easy	Strongly agree	Agree	Strongly agree	Strongly agree	Strongly agree	Strongly agree	Agree	Strongly agree	Strongly agree
162--1	Pilot		18-24	In the greater Johannesburg area	Woman		College or university, complete	Checked	Unchecked	Unchecked	Unchecked	Unchecked		Completely comfortable	Checked	Unchecked	Unchecked	Unchecked	Unchecked	Unchecked	Unchecked		Currently in a sexual relationship with one partner		Yes	Never used PrEP, but interested	Through a friend		No	No		At my home or the home of someone I know		Huawei P30 lite	Wi-Fi		Yes, whenever I need it	Yes, sometimes	Yes, good reception	1, very easy	Agree	Neither agree nor disagree	Agree	Strongly agree	Agree	Strongly agree	Agree	Strongly agree	Agree
163	Pilot		18-24	In the greater Johannesburg area	Woman		College or university, complete	Checked	Unchecked	Unchecked	Unchecked	Unchecked		Completely comfortable	Checked	Unchecked	Unchecked	Unchecked	Unchecked	Unchecked	Unchecked		Currently in a sexual relationship with one partner		Yes	Never used PrEP, but interested	Through a friend		No	No		At my home or the home of someone I know		Samsung A12	Wi-Fi		Yes, whenever I need it	Yes, always	Yes, but spotty reception	1, very easy	Agree	Agree	Strongly agree	Strongly agree	Strongly agree	Agree	Agree	Agree	Strongly agree
164--1	Pilot		18-24	In the greater Johannesburg area	Woman		Secondary school, complete	Checked	Unchecked	Unchecked	Unchecked	Unchecked		Completely comfortable	Checked	Unchecked	Unchecked	Unchecked	Unchecked	Unchecked	Unchecked		Currently in a sexual relationship with one partner		Yes	Never used PrEP, but interested	Online		No	No		At my home or the home of someone I know		Mobicel	Cell phone data plan, specify plan	Prepaid	Not always	Yes, sometimes	Yes, but spotty reception	3	Agree	Agree	Agree	Agree	Agree	Agree	Agree	Agree	Agree
165--1	Pilot		18-24	In the greater Johannesburg area	Woman		College or university, not complete	Checked	Unchecked	Unchecked	Unchecked	Unchecked		Completely comfortable	Checked	Unchecked	Unchecked	Unchecked	Unchecked	Unchecked	Unchecked		Currently in a sexual relationship with one partner		Yes	Never used PrEP, but interested	Through a friend		No	No		At my home or the home of someone I know		Huawei P10	Wi-Fi		Yes, whenever I need it	Yes, sometimes	Yes, good reception	1, very easy	Strongly agree	Strongly disagree	Strongly agree	Strongly agree	Strongly agree	Strongly agree	Strongly agree	Strongly agree	Strongly agree
166--1	Pilot		18-24	In the greater Johannesburg area	Woman		College or university, complete	Checked	Unchecked	Unchecked	Unchecked	Unchecked		Completely comfortable	Checked	Unchecked	Unchecked	Unchecked	Unchecked	Unchecked	Unchecked		Currently in a sexual relationship with one partner		Yes	Never used PrEP, but interested	Through a friend		No	No		At my home or the home of someone I know		Samsung A52	Wi-Fi		Yes, whenever I need it	Yes, always	Yes, good reception	1, very easy	Strongly agree	Strongly agree	Strongly agree	Strongly agree	Strongly agree	Strongly agree	Strongly agree	Strongly agree	Strongly agree
167--1	Pilot		18-24	In the greater Johannesburg area	Woman		Secondary school, complete	Checked	Unchecked	Unchecked	Unchecked	Unchecked		Somewhat comfortable	Checked	Unchecked	Unchecked	Unchecked	Unchecked	Unchecked	Unchecked		No partner		No	Never used PrEP, but interested	Through a friend		No	No		At my home or the home of someone I know		Nokia C2	Cell phone data plan, specify plan	Prepaid	Yes, whenever I need it	Yes, sometimes	Yes, good reception	1, very easy	Agree	Agree	Agree	Agree	Strongly agree	Strongly agree	Agree	Agree	Agree
168--1	Pilot		18-24	In the greater Johannesburg area	Woman		College or university, not complete	Checked	Unchecked	Unchecked	Unchecked	Unchecked		Completely comfortable	Checked	Unchecked	Unchecked	Unchecked	Unchecked	Unchecked	Unchecked		Currently in a sexual relationship with one partner		Yes	Never used PrEP, but interested	Through a friend		No	No		At my home or the home of someone I know		HP Laptop	Wi-Fi		Not always	Yes, sometimes	Yes, but spotty reception	2	Agree	Disagree	Agree	Agree	Agree	Disagree	Neither agree nor disagree	Agree	Strongly agree
169--1	Pilot		18-24	In the greater Johannesburg area	Woman		College or university, not complete	Checked	Unchecked	Unchecked	Unchecked	Unchecked		Completely comfortable	Checked	Unchecked	Unchecked	Unchecked	Unchecked	Unchecked	Unchecked		Currently in a sexual relationship with one partner		Yes	Never used PrEP, but interested	Online		No	No		At my home or the home of someone I know		Huawei P40	Cell phone data plan, specify plan	Pre-paid	Yes, whenever I need it	Yes, sometimes	Yes, but spotty reception	1, very easy	Strongly agree	Agree	Strongly agree	Agree	Strongly agree	Strongly agree	Strongly agree	Strongly agree	Strongly agree
170--1	Pilot		18-24	In the greater Johannesburg area	Woman		College or university, not complete	Checked	Unchecked	Unchecked	Unchecked	Unchecked		Completely comfortable	Checked	Unchecked	Unchecked	Unchecked	Unchecked	Unchecked	Unchecked		Currently in a sexual relationship with one partner		Yes	Never used PrEP, but interested	Through a friend		No	No		At my home or the home of someone I know		Samsung A11	Cell phone data plan, specify plan	Prepaid	Not always	Yes, sometimes	Yes, good reception	1, very easy	Agree	Neither agree nor disagree	Agree	Agree	Strongly agree	Strongly agree	Strongly agree	Strongly agree	Agree
171--1	Pilot		18-24	In the greater Johannesburg area	Woman		College or university, complete	Checked	Unchecked	Unchecked	Unchecked	Unchecked		Completely comfortable	Checked	Unchecked	Unchecked	Unchecked	Unchecked	Unchecked	Unchecked		Currently in a sexual relationship with one partner		Yes	Never used PrEP, but interested	Through a friend		No	No		At a public location, e.g. school, library, clinic, etc.		Samsung galaxy A52	Wi-Fi			Yes, sometimes	Yes, but spotty reception	1, very easy			Strongly agree	Strongly agree	Agree	Agree	Strongly agree	Agree	Strongly agree
172--1	Pilot		18-24	In the greater Johannesburg area	Woman		College or university, not complete	Checked	Unchecked	Unchecked	Unchecked	Unchecked		Completely comfortable	Checked	Unchecked	Unchecked	Unchecked	Unchecked	Unchecked	Unchecked		Currently in a sexual relationship with more than one partner		Yes	Never used PrEP, but interested	Through a friend		No	No		At a public location, e.g. school, library, clinic, etc.		Samsung galaxy A52	Wi-Fi		Not always		Yes, good reception	1, very easy	Agree	Agree	Agree	Agree	Strongly agree	Strongly agree	Strongly agree	Agree	Strongly agree
174	Pilot		18-24	In the greater Johannesburg area	Woman		College or university, not complete	Checked	Unchecked	Unchecked	Unchecked	Unchecked		Completely comfortable	Checked	Unchecked	Unchecked	Unchecked	Unchecked	Unchecked	Unchecked		Currently in a sexual relationship with one partner		Yes	Never used PrEP, but interested	Through a friend		No	No		At my home or the home of someone I know		Huawei P20	Wi-Fi		Yes, whenever I need it	Yes, always	Yes, good reception	1, very easy	Strongly agree	Strongly agree	Agree	Strongly agree	Agree	Agree	Agree	Strongly agree	Strongly agree
[truncated: 14 more columns]
